# Supplementary material for: H3K9me3 is required for inheritance of small RNAs that target a unique subset of newly evolved genes
Source: eLife. 2019 Mar 14;8:e40448. doi: 10.7554/eLife.40448 (PMC6417860; doi:10.7554/eLife.40448)
Supplement: Supplementary file 2. — The table includes all the C. elegans genes we examined (20,447 genes). Each gene is marked for being: A. a target of SET-25 dependent endo-siRNAs, B. a target of SET-32 dependent endo-siRNAs. C. Conserved among nematodes, D. Conserved only in Caenorhabditis, E. Unique to C. elegans. [file elife-40448-supp2.xlsx]

## Sheet: Supp table 1
Gene name	Conserved among nematodes	Conserved only in Caenorhabditis	Unique to C. elegans	SET-25-dependent endo-siRNAs targets (Lev et al., 2017)	SET-32-dependent endo-siRNAs targets (Kalinava et al., 2018)
WBGene00000001	1	NaN	NaN	NaN	NaN
WBGene00015231	1	NaN	NaN	NaN	NaN
WBGene00004778	1	NaN	NaN	1	NaN
WBGene00008890	1	NaN	NaN	1	NaN
WBGene00007752	1	NaN	NaN	NaN	NaN
WBGene00020551	NaN	1	NaN	1	NaN
WBGene00044213	NaN	NaN	1	1	NaN
WBGene00013536	NaN	NaN	1	1	NaN
WBGene00000788	1	NaN	NaN	1	NaN
WBGene00013036	NaN	1	NaN	1	NaN
WBGene00003884	1	NaN	NaN	1	NaN
WBGene00021417	1	NaN	NaN	1	NaN
WBGene00021193	NaN	1	NaN	1	1
WBGene00020930	1	NaN	NaN	1	1
WBGene00013418	1	NaN	NaN	NaN	NaN
WBGene00013847	1	NaN	NaN	NaN	NaN
WBGene00009126	1	NaN	NaN	1	NaN
WBGene00009299	NaN	NaN	1	1	1
WBGene00010370	1	NaN	NaN	1	NaN
WBGene00004364	1	NaN	NaN	NaN	NaN
WBGene00011465	1	NaN	NaN	1	NaN
WBGene00010654	1	NaN	NaN	NaN	NaN
WBGene00017106	NaN	1	NaN	1	NaN
WBGene00206493	NaN	NaN	1	1	NaN
WBGene00007372	1	NaN	NaN	1	1
WBGene00195070	NaN	NaN	1	1	NaN
WBGene00018671	NaN	1	NaN	1	1
WBGene00019069	1	NaN	NaN	NaN	NaN
WBGene00015819	NaN	NaN	1	1	1
WBGene00022307	1	NaN	NaN	1	1
WBGene00194682	NaN	NaN	1	1	NaN
WBGene00021898	1	NaN	NaN	1	NaN
WBGene00007925	1	NaN	NaN	NaN	NaN
WBGene00021461	1	NaN	NaN	NaN	NaN
WBGene00008372	NaN	1	NaN	1	NaN
WBGene00006830	1	NaN	NaN	NaN	NaN
WBGene00007275	NaN	1	NaN	NaN	NaN
WBGene00010813	1	NaN	NaN	NaN	NaN
WBGene00013623	NaN	1	NaN	1	NaN
WBGene00016956	NaN	1	NaN	NaN	NaN
WBGene00013511	NaN	1	NaN	1	1
WBGene00195071	NaN	NaN	1	1	NaN
WBGene00007675	NaN	NaN	1	1	1
WBGene00001494	1	NaN	NaN	NaN	NaN
WBGene00000730	1	NaN	NaN	NaN	1
WBGene00022060	1	NaN	NaN	1	NaN
WBGene00015852	NaN	NaN	1	1	NaN
WBGene00045297	NaN	NaN	1	1	NaN
WBGene00010461	NaN	1	NaN	1	NaN
WBGene00021469	NaN	1	NaN	1	NaN
WBGene00001915	1	NaN	NaN	1	NaN
WBGene00012024	1	NaN	NaN	1	NaN
WBGene00012216	NaN	1	NaN	1	NaN
WBGene00010927	NaN	NaN	1	NaN	NaN
WBGene00010769	1	NaN	NaN	1	NaN
WBGene00044502	NaN	NaN	1	1	1
WBGene00007722	NaN	1	NaN	NaN	NaN
WBGene00001736	1	NaN	NaN	1	1
WBGene00018193	NaN	1	NaN	1	1
WBGene00018869	1	NaN	NaN	NaN	NaN
WBGene00012802	NaN	1	NaN	1	NaN
WBGene00000368	1	NaN	NaN	NaN	NaN
WBGene00011891	1	NaN	NaN	1	NaN
WBGene00022554	NaN	NaN	1	1	NaN
WBGene00010079	1	NaN	NaN	NaN	NaN
WBGene00001890	1	NaN	NaN	1	NaN
WBGene00013830	NaN	1	NaN	NaN	1
WBGene00009493	1	NaN	NaN	1	NaN
WBGene00003614	1	NaN	NaN	1	NaN
WBGene00000044	1	NaN	NaN	NaN	NaN
WBGene00001368	1	NaN	NaN	NaN	NaN
WBGene00006733	1	NaN	NaN	NaN	NaN
WBGene00018308	NaN	1	NaN	NaN	NaN
WBGene00019030	1	NaN	NaN	NaN	NaN
WBGene00012639	1	NaN	NaN	1	NaN
WBGene00013622	NaN	1	NaN	1	NaN
WBGene00006405	1	NaN	NaN	1	NaN
WBGene00007162	NaN	1	NaN	1	NaN
WBGene00006615	1	NaN	NaN	NaN	NaN
WBGene00001008	1	NaN	NaN	1	1
WBGene00045387	1	NaN	NaN	NaN	NaN
WBGene00000088	NaN	1	NaN	1	NaN
WBGene00010365	NaN	1	NaN	1	NaN
WBGene00015942	1	NaN	NaN	NaN	NaN
WBGene00019133	NaN	1	NaN	NaN	1
WBGene00013693	1	NaN	NaN	NaN	NaN
WBGene00014148	1	NaN	NaN	1	NaN
WBGene00021055	NaN	NaN	1	1	NaN
WBGene00006272	1	NaN	NaN	1	NaN
WBGene00014060	NaN	1	NaN	NaN	NaN
WBGene00013620	NaN	1	NaN	1	NaN
WBGene00013228	1	NaN	NaN	NaN	NaN
WBGene00006771	1	NaN	NaN	NaN	NaN
WBGene00003533	1	NaN	NaN	NaN	NaN
WBGene00003685	NaN	1	NaN	NaN	NaN
WBGene00016172	1	NaN	NaN	NaN	NaN
WBGene00013832	NaN	1	NaN	NaN	NaN
WBGene00002183	1	NaN	NaN	1	NaN
WBGene00008949	NaN	NaN	1	NaN	1
WBGene00017292	NaN	1	NaN	1	NaN
WBGene00022145	NaN	1	NaN	NaN	NaN
WBGene00017796	NaN	1	NaN	1	NaN
WBGene00011971	1	NaN	NaN	1	NaN
WBGene00010907	1	NaN	NaN	NaN	NaN
WBGene00018439	NaN	1	NaN	1	1
WBGene00022353	NaN	1	NaN	1	NaN
WBGene00021358	1	NaN	NaN	NaN	NaN
WBGene00015163	1	NaN	NaN	1	NaN
WBGene00019208	NaN	1	NaN	1	NaN
WBGene00019044	NaN	NaN	1	1	1
WBGene00019753	1	NaN	NaN	NaN	NaN
WBGene00004120	1	NaN	NaN	1	NaN
WBGene00012025	1	NaN	NaN	1	NaN
WBGene00219218	NaN	NaN	1	1	NaN
WBGene00011267	NaN	1	NaN	1	NaN
WBGene00000075	1	NaN	NaN	1	NaN
WBGene00021237	1	NaN	NaN	NaN	NaN
WBGene00012107	1	NaN	NaN	1	1
WBGene00013987	NaN	1	NaN	NaN	NaN
WBGene00009526	NaN	1	NaN	1	NaN
WBGene00013825	1	NaN	NaN	NaN	NaN
WBGene00006543	1	NaN	NaN	1	NaN
WBGene00006788	1	NaN	NaN	NaN	NaN
WBGene00008832	1	NaN	NaN	NaN	NaN
WBGene00009698	NaN	1	NaN	1	NaN
WBGene00011591	NaN	NaN	1	1	NaN
WBGene00018743	1	NaN	NaN	NaN	NaN
WBGene00017848	NaN	1	NaN	1	NaN
WBGene00017536	1	NaN	NaN	1	NaN
WBGene00002989	1	NaN	NaN	NaN	NaN
WBGene00012003	NaN	NaN	1	1	NaN
WBGene00009361	NaN	1	NaN	1	NaN
WBGene00009741	1	NaN	NaN	NaN	NaN
WBGene00021302	NaN	NaN	1	NaN	1
WBGene00021345	1	NaN	NaN	1	NaN
WBGene00012102	1	NaN	NaN	1	NaN
WBGene00021039	1	NaN	NaN	NaN	NaN
WBGene00016997	1	NaN	NaN	1	NaN
WBGene00007055	1	NaN	NaN	NaN	NaN
WBGene00010082	1	NaN	NaN	NaN	NaN
WBGene00018965	NaN	1	NaN	NaN	NaN
WBGene00043065	1	NaN	NaN	NaN	NaN
WBGene00008762	1	NaN	NaN	NaN	NaN
WBGene00023519	NaN	NaN	1	NaN	NaN
WBGene00013944	NaN	1	NaN	1	NaN
WBGene00022276	1	NaN	NaN	NaN	NaN
WBGene00022197	NaN	1	NaN	NaN	NaN
WBGene00010221	NaN	1	NaN	1	NaN
WBGene00219451	NaN	NaN	1	1	NaN
WBGene00012103	1	NaN	NaN	1	1
WBGene00021972	NaN	1	NaN	NaN	NaN
WBGene00011832	1	NaN	NaN	NaN	NaN
WBGene00000266	1	NaN	NaN	NaN	NaN
WBGene00020060	1	NaN	NaN	NaN	NaN
WBGene00007011	1	NaN	NaN	NaN	NaN
WBGene00009306	1	NaN	NaN	1	NaN
WBGene00021493	1	NaN	NaN	NaN	NaN
WBGene00012227	NaN	1	NaN	1	NaN
WBGene00013666	1	NaN	NaN	1	NaN
WBGene00003546	1	NaN	NaN	NaN	NaN
WBGene00021458	NaN	1	NaN	1	NaN
WBGene00012041	NaN	NaN	1	1	NaN
WBGene00235295	NaN	NaN	1	NaN	NaN
WBGene00006472	1	NaN	NaN	NaN	NaN
WBGene00021872	NaN	1	NaN	NaN	NaN
WBGene00003404	1	NaN	NaN	NaN	NaN
WBGene00011995	1	NaN	NaN	NaN	NaN
WBGene00008051	NaN	1	NaN	1	NaN
WBGene00012352	1	NaN	NaN	NaN	NaN
WBGene00004423	1	NaN	NaN	1	1
WBGene00003674	1	NaN	NaN	NaN	NaN
WBGene00019982	NaN	1	NaN	NaN	NaN
WBGene00007766	NaN	NaN	1	1	NaN
WBGene00011059	1	NaN	NaN	1	NaN
WBGene00021375	NaN	NaN	1	1	NaN
WBGene00012240	NaN	NaN	1	1	NaN
WBGene00016264	1	NaN	NaN	1	NaN
WBGene00044367	NaN	1	NaN	NaN	NaN
WBGene00011252	NaN	1	NaN	NaN	NaN
WBGene00004233	1	NaN	NaN	NaN	NaN
WBGene00011291	1	NaN	NaN	NaN	NaN
WBGene00004728	1	NaN	NaN	1	NaN
WBGene00016846	1	NaN	NaN	NaN	NaN
WBGene00044400	NaN	NaN	1	1	NaN
WBGene00050934	NaN	NaN	1	1	NaN
WBGene00013592	1	NaN	NaN	NaN	NaN
WBGene00006789	1	NaN	NaN	1	1
WBGene00018207	1	NaN	NaN	NaN	NaN
WBGene00022431	NaN	1	NaN	NaN	1
WBGene00044705	1	NaN	NaN	NaN	NaN
WBGene00015431	NaN	1	NaN	NaN	NaN
WBGene00010448	1	NaN	NaN	NaN	NaN
WBGene00005903	1	NaN	NaN	1	NaN
WBGene00003915	1	NaN	NaN	1	NaN
WBGene00015735	1	NaN	NaN	1	1
WBGene00015236	1	NaN	NaN	NaN	NaN
WBGene00022178	1	NaN	NaN	NaN	1
WBGene00011856	1	NaN	NaN	NaN	NaN
WBGene00000546	1	NaN	NaN	1	NaN
WBGene00011803	1	NaN	NaN	1	1
WBGene00006902	NaN	1	NaN	1	NaN
WBGene00020482	1	NaN	NaN	NaN	NaN
WBGene00001785	1	NaN	NaN	1	NaN
WBGene00008121	1	NaN	NaN	NaN	NaN
WBGene00019915	1	NaN	NaN	NaN	1
WBGene00009823	NaN	1	NaN	1	NaN
WBGene00006657	1	NaN	NaN	NaN	NaN
WBGene00012758	NaN	1	NaN	NaN	NaN
WBGene00013965	1	NaN	NaN	1	NaN
WBGene00000036	1	NaN	NaN	NaN	NaN
WBGene00002881	1	NaN	NaN	NaN	NaN
WBGene00016386	NaN	1	NaN	NaN	NaN
WBGene00022846	NaN	1	NaN	NaN	NaN
WBGene00016556	NaN	1	NaN	1	NaN
WBGene00004923	1	NaN	NaN	NaN	NaN
WBGene00021713	NaN	NaN	1	NaN	NaN
WBGene00013270	1	NaN	NaN	NaN	NaN
WBGene00007328	1	NaN	NaN	NaN	NaN
WBGene00012239	NaN	1	NaN	1	NaN
WBGene00004924	1	NaN	NaN	NaN	NaN
WBGene00019140	1	NaN	NaN	1	NaN
WBGene00022349	NaN	NaN	1	1	NaN
WBGene00008204	NaN	NaN	1	NaN	NaN
WBGene00001392	NaN	1	NaN	1	NaN
WBGene00010722	1	NaN	NaN	NaN	NaN
WBGene00022557	NaN	1	NaN	1	NaN
WBGene00009961	1	NaN	NaN	1	NaN
WBGene00013234	NaN	1	NaN	1	NaN
WBGene00023405	NaN	1	NaN	NaN	NaN
WBGene00020944	NaN	NaN	1	1	NaN
WBGene00015199	NaN	1	NaN	1	NaN
WBGene00000294	1	NaN	NaN	1	1
WBGene00018109	NaN	1	NaN	NaN	NaN
WBGene00013755	NaN	1	NaN	1	1
WBGene00019761	NaN	1	NaN	NaN	NaN
WBGene00022523	NaN	NaN	1	1	NaN
WBGene00023284	NaN	NaN	1	1	NaN
WBGene00235289	1	NaN	NaN	1	NaN
WBGene00007454	NaN	NaN	1	1	1
WBGene00007986	1	NaN	NaN	NaN	NaN
WBGene00015829	NaN	1	NaN	1	NaN
WBGene00022377	1	NaN	NaN	1	NaN
WBGene00021204	NaN	1	NaN	1	NaN
WBGene00017913	NaN	1	NaN	1	NaN
WBGene00008951	1	NaN	NaN	NaN	NaN
WBGene00019462	NaN	1	NaN	NaN	NaN
WBGene00001394	1	NaN	NaN	NaN	NaN
WBGene00007196	NaN	1	NaN	NaN	NaN
WBGene00022434	1	NaN	NaN	1	NaN
WBGene00008620	NaN	NaN	1	1	NaN
WBGene00001493	1	NaN	NaN	NaN	NaN
WBGene00007096	1	NaN	NaN	NaN	NaN
WBGene00010848	NaN	1	NaN	NaN	NaN
WBGene00000096	1	NaN	NaN	NaN	NaN
WBGene00077508	NaN	NaN	1	1	NaN
WBGene00004858	1	NaN	NaN	NaN	NaN
WBGene00005227	NaN	1	NaN	1	NaN
WBGene00022112	NaN	1	NaN	1	NaN
WBGene00009274	NaN	1	NaN	1	NaN
WBGene00020797	1	NaN	NaN	NaN	NaN
WBGene00022609	1	NaN	NaN	NaN	NaN
WBGene00013136	1	NaN	NaN	NaN	NaN
WBGene00021089	NaN	1	NaN	1	NaN
WBGene00011127	NaN	1	NaN	1	NaN
WBGene00019782	1	NaN	NaN	NaN	NaN
WBGene00009100	1	NaN	NaN	NaN	NaN
WBGene00001935	1	NaN	NaN	1	NaN
WBGene00009095	1	NaN	NaN	1	NaN
WBGene00018309	NaN	1	NaN	NaN	NaN
WBGene00019200	NaN	1	NaN	NaN	NaN
WBGene00001475	1	NaN	NaN	NaN	NaN
WBGene00019139	1	NaN	NaN	1	NaN
WBGene00008538	1	NaN	NaN	NaN	NaN
WBGene00018669	NaN	NaN	1	1	NaN
WBGene00017430	1	NaN	NaN	1	NaN
WBGene00021887	NaN	NaN	1	1	NaN
WBGene00022033	1	NaN	NaN	1	NaN
WBGene00001859	NaN	NaN	1	1	1
WBGene00013226	1	NaN	NaN	1	NaN
WBGene00014198	NaN	1	NaN	1	NaN
WBGene00010177	NaN	1	NaN	NaN	NaN
WBGene00011065	1	NaN	NaN	NaN	NaN
WBGene00020755	1	NaN	NaN	NaN	NaN
WBGene00008283	NaN	1	NaN	NaN	NaN
WBGene00010943	1	NaN	NaN	NaN	NaN
WBGene00015851	NaN	NaN	1	NaN	NaN
WBGene00015478	1	NaN	NaN	NaN	NaN
WBGene00022018	1	NaN	NaN	NaN	NaN
WBGene00007213	NaN	1	NaN	NaN	NaN
WBGene00219413	NaN	NaN	1	NaN	NaN
WBGene00004057	1	NaN	NaN	NaN	NaN
WBGene00015278	1	NaN	NaN	NaN	NaN
WBGene00004727	1	NaN	NaN	NaN	NaN
WBGene00194735	NaN	1	NaN	NaN	NaN
WBGene00016993	NaN	1	NaN	NaN	NaN
WBGene00017941	NaN	NaN	1	NaN	NaN
WBGene00021468	NaN	1	NaN	NaN	NaN
WBGene00002979	1	NaN	NaN	NaN	NaN
WBGene00008726	NaN	1	NaN	NaN	NaN
WBGene00009834	NaN	1	NaN	NaN	NaN
WBGene00021635	NaN	1	NaN	NaN	NaN
WBGene00011203	NaN	1	NaN	NaN	NaN
WBGene00021678	NaN	1	NaN	NaN	1
WBGene00012909	1	NaN	NaN	NaN	NaN
WBGene00004682	1	NaN	NaN	NaN	NaN
WBGene00007734	NaN	1	NaN	NaN	NaN
WBGene00008214	1	NaN	NaN	NaN	NaN
WBGene00010067	1	NaN	NaN	NaN	NaN
WBGene00010100	NaN	NaN	1	NaN	1
WBGene00015552	NaN	1	NaN	NaN	NaN
WBGene00015693	1	NaN	NaN	NaN	NaN
WBGene00022845	1	NaN	NaN	NaN	NaN
WBGene00013509	NaN	1	NaN	NaN	NaN
WBGene00015569	NaN	1	NaN	NaN	NaN
WBGene00021487	1	NaN	NaN	NaN	NaN
WBGene00014149	NaN	1	NaN	NaN	NaN
WBGene00009116	1	NaN	NaN	NaN	NaN
WBGene00013195	1	NaN	NaN	NaN	NaN
WBGene00019541	NaN	NaN	1	NaN	NaN
WBGene00020817	NaN	NaN	1	NaN	NaN
WBGene00044164	NaN	NaN	1	NaN	NaN
WBGene00009953	NaN	1	NaN	NaN	NaN
WBGene00012461	1	NaN	NaN	NaN	NaN
WBGene00022561	1	NaN	NaN	NaN	NaN
WBGene00003694	1	NaN	NaN	NaN	NaN
WBGene00008390	NaN	1	NaN	NaN	NaN
WBGene00012564	NaN	1	NaN	NaN	NaN
WBGene00016797	NaN	1	NaN	NaN	NaN
WBGene00008144	1	NaN	NaN	NaN	NaN
WBGene00011920	NaN	1	NaN	NaN	NaN
WBGene00013061	NaN	1	NaN	NaN	NaN
WBGene00006705	1	NaN	NaN	NaN	NaN
WBGene00010934	NaN	1	NaN	NaN	NaN
WBGene00012249	NaN	NaN	1	NaN	NaN
WBGene00000224	1	NaN	NaN	NaN	NaN
WBGene00003233	1	NaN	NaN	NaN	NaN
WBGene00010929	1	NaN	NaN	NaN	NaN
WBGene00021239	NaN	1	NaN	NaN	NaN
WBGene00018204	NaN	NaN	1	NaN	NaN
WBGene00010898	1	NaN	NaN	NaN	NaN
WBGene00009304	1	NaN	NaN	NaN	NaN
WBGene00011868	1	NaN	NaN	NaN	NaN
WBGene00000117	1	NaN	NaN	NaN	NaN
WBGene00003100	1	NaN	NaN	NaN	NaN
WBGene00015368	NaN	1	NaN	NaN	NaN
WBGene00018393	1	NaN	NaN	NaN	NaN
WBGene00000397	1	NaN	NaN	NaN	NaN
WBGene00000914	1	NaN	NaN	NaN	NaN
WBGene00009510	NaN	1	NaN	NaN	NaN
WBGene00014099	NaN	1	NaN	NaN	NaN
WBGene00019578	NaN	1	NaN	NaN	NaN
WBGene00019723	NaN	NaN	1	NaN	NaN
WBGene00021040	NaN	NaN	1	NaN	NaN
WBGene00006832	1	NaN	NaN	NaN	NaN
WBGene00001520	1	NaN	NaN	NaN	NaN
WBGene00004130	1	NaN	NaN	NaN	NaN
WBGene00021797	NaN	1	NaN	NaN	NaN
WBGene00021244	NaN	1	NaN	NaN	NaN
WBGene00012486	NaN	1	NaN	NaN	1
WBGene00009453	1	NaN	NaN	NaN	NaN
WBGene00018690	NaN	1	NaN	NaN	NaN
WBGene00019138	1	NaN	NaN	NaN	NaN
WBGene00016396	NaN	1	NaN	NaN	NaN
WBGene00021271	1	NaN	NaN	NaN	NaN
WBGene00015853	NaN	NaN	1	NaN	NaN
WBGene00019535	NaN	1	NaN	NaN	NaN
WBGene00002040	1	NaN	NaN	NaN	NaN
WBGene00012387	NaN	1	NaN	NaN	NaN
WBGene00000190	1	NaN	NaN	NaN	NaN
WBGene00001942	1	NaN	NaN	NaN	NaN
WBGene00015128	1	NaN	NaN	NaN	NaN
WBGene00018241	1	NaN	NaN	NaN	NaN
WBGene00043994	1	NaN	NaN	NaN	NaN
WBGene00044495	NaN	1	NaN	NaN	NaN
WBGene00021075	1	NaN	NaN	NaN	NaN
WBGene00021927	1	NaN	NaN	NaN	NaN
WBGene00009468	NaN	1	NaN	NaN	NaN
WBGene00012299	NaN	1	NaN	NaN	NaN
WBGene00012405	NaN	1	NaN	NaN	1
WBGene00005324	NaN	NaN	1	NaN	NaN
WBGene00010185	NaN	1	NaN	NaN	NaN
WBGene00003654	1	NaN	NaN	NaN	NaN
WBGene00021308	NaN	NaN	1	NaN	NaN
WBGene00000161	1	NaN	NaN	NaN	NaN
WBGene00022016	NaN	1	NaN	NaN	NaN
WBGene00009571	NaN	1	NaN	NaN	NaN
WBGene00003387	1	NaN	NaN	NaN	NaN
WBGene00020408	NaN	NaN	1	NaN	NaN
WBGene00001249	1	NaN	NaN	NaN	NaN
WBGene00020179	NaN	1	NaN	NaN	NaN
WBGene00018455	NaN	NaN	1	NaN	NaN
WBGene00018536	NaN	NaN	1	NaN	NaN
WBGene00008945	NaN	NaN	1	NaN	1
WBGene00002031	1	NaN	NaN	NaN	NaN
WBGene00022076	1	NaN	NaN	NaN	NaN
WBGene00001548	1	NaN	NaN	NaN	1
WBGene00007065	1	NaN	NaN	NaN	NaN
WBGene00006539	NaN	1	NaN	NaN	NaN
WBGene00009962	1	NaN	NaN	NaN	NaN
WBGene00022375	1	NaN	NaN	NaN	NaN
WBGene00007489	NaN	1	NaN	NaN	NaN
WBGene00021503	1	NaN	NaN	NaN	NaN
WBGene00003735	1	NaN	NaN	NaN	NaN
WBGene00007943	NaN	1	NaN	NaN	NaN
WBGene00019546	1	NaN	NaN	NaN	NaN
WBGene00002048	1	NaN	NaN	NaN	NaN
WBGene00015344	1	NaN	NaN	NaN	NaN
WBGene00003632	1	NaN	NaN	NaN	NaN
WBGene00007242	1	NaN	NaN	NaN	NaN
WBGene00008760	1	NaN	NaN	NaN	NaN
WBGene00020693	1	NaN	NaN	NaN	NaN
WBGene00013499	1	NaN	NaN	NaN	NaN
WBGene00002163	1	NaN	NaN	NaN	NaN
WBGene00016059	1	NaN	NaN	NaN	NaN
WBGene00008728	1	NaN	NaN	NaN	NaN
WBGene00010768	1	NaN	NaN	NaN	NaN
WBGene00021333	1	NaN	NaN	NaN	NaN
WBGene00014077	1	NaN	NaN	NaN	NaN
WBGene00021188	NaN	NaN	1	NaN	NaN
WBGene00012969	NaN	1	NaN	NaN	NaN
WBGene00021834	1	NaN	NaN	NaN	NaN
WBGene00045292	NaN	1	NaN	NaN	NaN
WBGene00017298	1	NaN	NaN	NaN	NaN
WBGene00010250	NaN	1	NaN	NaN	NaN
WBGene00006819	1	NaN	NaN	NaN	NaN
WBGene00012623	NaN	1	NaN	NaN	1
WBGene00016866	1	NaN	NaN	NaN	NaN
WBGene00011888	1	NaN	NaN	NaN	NaN
WBGene00018242	NaN	NaN	1	NaN	NaN
WBGene00000864	NaN	NaN	1	NaN	1
WBGene00014021	1	NaN	NaN	NaN	NaN
WBGene00017419	1	NaN	NaN	NaN	1
WBGene00015063	NaN	1	NaN	NaN	NaN
WBGene00004857	1	NaN	NaN	NaN	NaN
WBGene00018771	1	NaN	NaN	NaN	NaN
WBGene00206507	NaN	NaN	1	NaN	NaN
WBGene00010780	1	NaN	NaN	NaN	NaN
WBGene00007838	NaN	1	NaN	NaN	NaN
WBGene00012610	1	NaN	NaN	NaN	NaN
WBGene00003931	1	NaN	NaN	NaN	NaN
WBGene00006067	1	NaN	NaN	NaN	NaN
WBGene00013149	1	NaN	NaN	NaN	NaN
WBGene00018033	1	NaN	NaN	NaN	NaN
WBGene00017441	NaN	1	NaN	NaN	NaN
WBGene00044681	NaN	1	NaN	NaN	NaN
WBGene00206529	NaN	1	NaN	NaN	NaN
WBGene00045036	1	NaN	NaN	NaN	NaN
WBGene00044620	1	NaN	NaN	NaN	NaN
WBGene00012190	1	NaN	NaN	NaN	NaN
WBGene00011650	1	NaN	NaN	NaN	NaN
WBGene00017101	NaN	1	NaN	NaN	NaN
WBGene00018013	1	NaN	NaN	NaN	NaN
WBGene00018815	NaN	1	NaN	NaN	NaN
WBGene00013882	1	NaN	NaN	NaN	NaN
WBGene00016512	NaN	1	NaN	NaN	NaN
WBGene00001946	1	NaN	NaN	NaN	NaN
WBGene00010704	NaN	1	NaN	NaN	NaN
WBGene00011924	NaN	1	NaN	NaN	NaN
WBGene00012606	1	NaN	NaN	NaN	NaN
WBGene00008799	1	NaN	NaN	NaN	NaN
WBGene00022465	NaN	1	NaN	NaN	NaN
WBGene00000216	1	NaN	NaN	NaN	NaN
WBGene00019540	1	NaN	NaN	NaN	1
WBGene00013485	1	NaN	NaN	NaN	NaN
WBGene00006407	1	NaN	NaN	NaN	NaN
WBGene00004193	1	NaN	NaN	NaN	NaN
WBGene00009686	1	NaN	NaN	NaN	NaN
WBGene00013711	1	NaN	NaN	NaN	NaN
WBGene00001854	1	NaN	NaN	NaN	NaN
WBGene00006080	1	NaN	NaN	NaN	NaN
WBGene00006805	1	NaN	NaN	NaN	NaN
WBGene00002233	1	NaN	NaN	NaN	NaN
WBGene00009166	NaN	NaN	1	NaN	NaN
WBGene00021848	1	NaN	NaN	NaN	NaN
WBGene00022180	1	NaN	NaN	NaN	NaN
WBGene00012699	1	NaN	NaN	NaN	NaN
WBGene00000056	1	NaN	NaN	NaN	NaN
WBGene00194747	1	NaN	NaN	NaN	NaN
WBGene00010262	NaN	1	NaN	NaN	NaN
WBGene00013364	NaN	NaN	NaN	NaN	NaN
WBGene00021301	NaN	NaN	1	NaN	NaN
WBGene00009243	NaN	1	NaN	NaN	NaN
WBGene00006756	1	NaN	NaN	NaN	NaN
WBGene00021931	1	NaN	NaN	NaN	NaN
WBGene00019434	1	NaN	NaN	NaN	NaN
WBGene00015670	1	NaN	NaN	NaN	NaN
WBGene00021430	1	NaN	NaN	NaN	NaN
WBGene00008239	1	NaN	NaN	NaN	NaN
WBGene00021020	1	NaN	NaN	NaN	NaN
WBGene00195072	NaN	1	NaN	NaN	NaN
WBGene00001633	1	NaN	NaN	NaN	NaN
WBGene00003578	1	NaN	NaN	NaN	NaN
WBGene00007132	NaN	1	NaN	NaN	NaN
WBGene00015391	1	NaN	NaN	NaN	NaN
WBGene00010507	NaN	1	NaN	NaN	NaN
WBGene00015429	NaN	1	NaN	NaN	1
WBGene00007365	NaN	1	NaN	NaN	NaN
WBGene00008447	1	NaN	NaN	NaN	NaN
WBGene00000899	1	NaN	NaN	NaN	NaN
WBGene00000527	1	NaN	NaN	NaN	NaN
WBGene00021215	1	NaN	NaN	NaN	NaN
WBGene00017659	1	NaN	NaN	NaN	NaN
WBGene00021116	1	NaN	NaN	NaN	NaN
WBGene00044530	1	NaN	NaN	NaN	NaN
WBGene00000832	1	NaN	NaN	NaN	NaN
WBGene00004356	1	NaN	NaN	NaN	NaN
WBGene00022237	NaN	1	NaN	NaN	NaN
WBGene00013804	1	NaN	NaN	NaN	NaN
WBGene00015547	NaN	1	NaN	NaN	NaN
WBGene00011028	1	NaN	NaN	NaN	NaN
WBGene00021950	NaN	1	NaN	NaN	NaN
WBGene00011475	NaN	1	NaN	NaN	NaN
WBGene00003936	1	NaN	NaN	NaN	NaN
WBGene00004316	1	NaN	NaN	NaN	NaN
WBGene00009945	1	NaN	NaN	NaN	NaN
WBGene00017854	NaN	1	NaN	NaN	NaN
WBGene00021679	NaN	1	NaN	NaN	NaN
WBGene00016435	1	NaN	NaN	NaN	1
WBGene00001119	1	NaN	NaN	NaN	NaN
WBGene00007309	NaN	NaN	1	NaN	1
WBGene00003890	NaN	1	NaN	NaN	NaN
WBGene00000301	1	NaN	NaN	NaN	NaN
WBGene00016611	1	NaN	NaN	NaN	NaN
WBGene00020837	1	NaN	NaN	NaN	NaN
WBGene00013260	1	NaN	NaN	NaN	NaN
WBGene00016825	NaN	1	NaN	NaN	NaN
WBGene00007523	NaN	1	NaN	NaN	NaN
WBGene00020591	NaN	1	NaN	NaN	NaN
WBGene00010199	1	NaN	NaN	NaN	NaN
WBGene00019522	1	NaN	NaN	NaN	NaN
WBGene00013895	1	NaN	NaN	NaN	NaN
WBGene00018330	1	NaN	NaN	NaN	NaN
WBGene00007218	NaN	NaN	1	NaN	1
WBGene00019302	NaN	NaN	1	NaN	1
WBGene00017736	1	NaN	NaN	NaN	NaN
WBGene00019094	1	NaN	NaN	NaN	NaN
WBGene00013029	1	NaN	NaN	NaN	1
WBGene00013409	NaN	NaN	1	NaN	NaN
WBGene00003704	1	NaN	NaN	NaN	NaN
WBGene00021014	NaN	1	NaN	NaN	NaN
WBGene00003550	NaN	1	NaN	NaN	NaN
WBGene00010045	1	NaN	NaN	NaN	NaN
WBGene00017892	1	NaN	NaN	NaN	NaN
WBGene00022215	NaN	1	NaN	NaN	1
WBGene00008583	1	NaN	NaN	NaN	NaN
WBGene00003572	1	NaN	NaN	NaN	NaN
WBGene00043302	NaN	1	NaN	NaN	NaN
WBGene00001242	1	NaN	NaN	NaN	NaN
WBGene00003548	1	NaN	NaN	NaN	NaN
WBGene00018402	1	NaN	NaN	NaN	NaN
WBGene00043998	NaN	1	NaN	NaN	NaN
WBGene00219443	NaN	NaN	1	NaN	NaN
WBGene00011804	NaN	NaN	1	NaN	NaN
WBGene00020977	1	NaN	NaN	NaN	NaN
WBGene00022564	NaN	NaN	1	NaN	NaN
WBGene00194705	NaN	NaN	1	NaN	NaN
WBGene00005110	NaN	1	NaN	NaN	NaN
WBGene00016394	NaN	1	NaN	NaN	NaN
WBGene00000530	1	NaN	NaN	NaN	NaN
WBGene00012670	NaN	1	NaN	NaN	NaN
WBGene00017178	1	NaN	NaN	NaN	NaN
WBGene00021053	NaN	1	NaN	NaN	NaN
WBGene00022104	1	NaN	NaN	NaN	NaN
WBGene00001814	1	NaN	NaN	NaN	NaN
WBGene00006616	1	NaN	NaN	NaN	NaN
WBGene00009157	1	NaN	NaN	NaN	NaN
WBGene00019331	1	NaN	NaN	NaN	NaN
WBGene00018772	NaN	1	NaN	NaN	NaN
WBGene00007984	1	NaN	NaN	NaN	NaN
WBGene00010700	1	NaN	NaN	NaN	NaN
WBGene00014669	1	NaN	NaN	NaN	NaN
WBGene00008018	1	NaN	NaN	NaN	NaN
WBGene00010315	1	NaN	NaN	NaN	NaN
WBGene00017320	1	NaN	NaN	NaN	NaN
WBGene00020142	1	NaN	NaN	NaN	NaN
WBGene00022177	1	NaN	NaN	NaN	NaN
WBGene00045362	NaN	NaN	1	NaN	NaN
WBGene00006668	1	NaN	NaN	NaN	NaN
WBGene00015038	1	NaN	NaN	NaN	NaN
WBGene00185118	NaN	NaN	1	NaN	1
WBGene00013453	NaN	1	NaN	NaN	NaN
WBGene00018407	1	NaN	NaN	NaN	NaN
WBGene00000482	1	NaN	NaN	NaN	NaN
WBGene00009647	1	NaN	NaN	NaN	NaN
WBGene00021101	NaN	NaN	1	NaN	NaN
WBGene00017583	NaN	1	NaN	NaN	NaN
WBGene00003613	1	NaN	NaN	NaN	NaN
WBGene00007794	NaN	1	NaN	NaN	NaN
WBGene00010483	NaN	NaN	1	NaN	NaN
WBGene00219315	NaN	NaN	1	NaN	NaN
WBGene00002189	1	NaN	NaN	NaN	1
WBGene00007593	1	NaN	NaN	NaN	NaN
WBGene00017737	1	NaN	NaN	NaN	NaN
WBGene00004369	1	NaN	NaN	NaN	NaN
WBGene00013963	1	NaN	NaN	NaN	NaN
WBGene00003911	1	NaN	NaN	NaN	NaN
WBGene00007615	NaN	1	NaN	NaN	NaN
WBGene00008858	NaN	1	NaN	NaN	NaN
WBGene00017631	NaN	NaN	1	NaN	NaN
WBGene00012009	1	NaN	NaN	NaN	NaN
WBGene00022853	1	NaN	NaN	NaN	1
WBGene00015894	1	NaN	NaN	NaN	NaN
WBGene00010759	1	NaN	NaN	NaN	NaN
WBGene00019994	1	NaN	NaN	NaN	NaN
WBGene00004893	1	NaN	NaN	NaN	NaN
WBGene00016453	NaN	1	NaN	NaN	NaN
WBGene00020543	NaN	1	NaN	NaN	NaN
WBGene00022247	1	NaN	NaN	NaN	NaN
WBGene00001403	1	NaN	NaN	NaN	NaN
WBGene00002062	1	NaN	NaN	NaN	NaN
WBGene00008997	1	NaN	NaN	NaN	NaN
WBGene00016550	1	NaN	NaN	NaN	1
WBGene00019672	NaN	1	NaN	NaN	NaN
WBGene00019703	NaN	1	NaN	NaN	NaN
WBGene00020497	NaN	1	NaN	NaN	NaN
WBGene00013754	NaN	1	NaN	NaN	NaN
WBGene00020540	NaN	1	NaN	NaN	NaN
WBGene00020363	NaN	1	NaN	NaN	1
WBGene00004227	1	NaN	NaN	NaN	NaN
WBGene00011371	1	NaN	NaN	NaN	NaN
WBGene00017038	1	NaN	NaN	NaN	NaN
WBGene00022698	NaN	1	NaN	NaN	NaN
WBGene00004443	1	NaN	NaN	NaN	NaN
WBGene00003968	1	NaN	NaN	NaN	NaN
WBGene00008582	1	NaN	NaN	NaN	NaN
WBGene00009081	1	NaN	NaN	NaN	NaN
WBGene00014051	1	NaN	NaN	NaN	NaN
WBGene00019597	NaN	1	NaN	NaN	NaN
WBGene00020565	NaN	NaN	1	NaN	NaN
WBGene00022617	1	NaN	NaN	NaN	NaN
WBGene00012826	1	NaN	NaN	NaN	NaN
WBGene00005018	1	NaN	NaN	NaN	NaN
WBGene00012624	NaN	1	NaN	NaN	NaN
WBGene00013249	NaN	1	NaN	NaN	NaN
WBGene00019480	1	NaN	NaN	NaN	NaN
WBGene00020274	NaN	1	NaN	NaN	NaN
WBGene00021479	1	NaN	NaN	NaN	NaN
WBGene00021510	1	NaN	NaN	NaN	NaN
WBGene00235095	NaN	NaN	1	NaN	NaN
WBGene00011680	1	NaN	NaN	NaN	NaN
WBGene00011990	NaN	1	NaN	NaN	NaN
WBGene00021260	1	NaN	NaN	NaN	NaN
WBGene00000478	1	NaN	NaN	NaN	NaN
WBGene00018060	1	NaN	NaN	NaN	NaN
WBGene00007244	NaN	1	NaN	NaN	NaN
WBGene00009726	1	NaN	NaN	NaN	NaN
WBGene00009917	1	NaN	NaN	NaN	NaN
WBGene00003086	1	NaN	NaN	NaN	NaN
WBGene00010838	1	NaN	NaN	NaN	NaN
WBGene00016553	NaN	NaN	1	NaN	NaN
WBGene00019041	NaN	1	NaN	NaN	NaN
WBGene00022144	1	NaN	NaN	NaN	NaN
WBGene00022549	NaN	1	NaN	NaN	NaN
WBGene00020728	NaN	1	NaN	NaN	NaN
WBGene00235158	NaN	NaN	1	NaN	NaN
WBGene00000477	1	NaN	NaN	NaN	NaN
WBGene00001760	1	NaN	NaN	NaN	NaN
WBGene00009658	1	NaN	NaN	NaN	NaN
WBGene00009797	NaN	1	NaN	NaN	NaN
WBGene00013602	1	NaN	NaN	NaN	1
WBGene00013611	NaN	NaN	1	NaN	NaN
WBGene00015385	NaN	NaN	1	NaN	NaN
WBGene00012671	1	NaN	NaN	NaN	NaN
WBGene00015483	1	NaN	NaN	NaN	NaN
WBGene00004809	NaN	NaN	NaN	NaN	NaN
WBGene00016397	NaN	1	NaN	NaN	NaN
WBGene00001414	1	NaN	NaN	NaN	NaN
WBGene00008354	1	NaN	NaN	NaN	NaN
WBGene00000731	1	NaN	NaN	NaN	NaN
WBGene00004048	1	NaN	NaN	NaN	NaN
WBGene00008099	1	NaN	NaN	NaN	NaN
WBGene00010212	NaN	NaN	1	NaN	NaN
WBGene00018140	NaN	1	NaN	NaN	NaN
WBGene00003967	1	NaN	NaN	NaN	NaN
WBGene00013401	NaN	NaN	1	NaN	NaN
WBGene00003750	1	NaN	NaN	NaN	NaN
WBGene00000784	1	NaN	NaN	NaN	NaN
WBGene00008381	NaN	1	NaN	NaN	NaN
WBGene00010585	NaN	1	NaN	NaN	1
WBGene00012855	1	NaN	NaN	NaN	1
WBGene00014121	NaN	1	NaN	NaN	NaN
WBGene00019665	NaN	1	NaN	NaN	NaN
WBGene00021152	1	NaN	NaN	NaN	NaN
WBGene00021159	1	NaN	NaN	NaN	NaN
WBGene00021957	NaN	1	NaN	NaN	NaN
WBGene00022836	1	NaN	NaN	NaN	NaN
WBGene00009224	NaN	1	NaN	NaN	NaN
WBGene00011014	1	NaN	NaN	NaN	NaN
WBGene00004922	1	NaN	NaN	NaN	NaN
WBGene00016620	1	NaN	NaN	NaN	NaN
WBGene00044586	NaN	1	NaN	NaN	NaN
WBGene00020675	1	NaN	NaN	NaN	NaN
WBGene00000959	1	NaN	NaN	NaN	NaN
WBGene00015306	NaN	1	NaN	NaN	1
WBGene00022236	NaN	NaN	NaN	NaN	NaN
WBGene00022840	1	NaN	NaN	NaN	NaN
WBGene00001651	1	NaN	NaN	NaN	NaN
WBGene00001824	1	NaN	NaN	NaN	NaN
WBGene00010031	NaN	1	NaN	NaN	NaN
WBGene00015662	NaN	1	NaN	NaN	NaN
WBGene00017780	1	NaN	NaN	NaN	NaN
WBGene00012117	1	NaN	NaN	NaN	NaN
WBGene00015116	NaN	1	NaN	NaN	NaN
WBGene00021918	1	NaN	NaN	NaN	NaN
WBGene00013978	1	NaN	NaN	NaN	NaN
WBGene00017948	NaN	1	NaN	NaN	NaN
WBGene00009202	NaN	1	NaN	NaN	NaN
WBGene00017612	NaN	NaN	1	NaN	NaN
WBGene00044898	NaN	1	NaN	NaN	NaN
WBGene00018537	NaN	NaN	1	NaN	NaN
WBGene00009461	1	NaN	NaN	NaN	NaN
WBGene00015507	NaN	1	NaN	NaN	NaN
WBGene00008263	1	NaN	NaN	NaN	NaN
WBGene00013077	1	NaN	NaN	NaN	NaN
WBGene00022466	NaN	1	NaN	NaN	NaN
WBGene00016822	NaN	NaN	1	NaN	NaN
WBGene00006508	1	NaN	NaN	NaN	NaN
WBGene00019638	NaN	NaN	1	NaN	NaN
WBGene00006009	NaN	1	NaN	NaN	NaN
WBGene00009171	NaN	1	NaN	NaN	NaN
WBGene00009839	NaN	1	NaN	NaN	NaN
WBGene00010593	1	NaN	NaN	NaN	NaN
WBGene00013279	NaN	1	NaN	NaN	NaN
WBGene00020678	1	NaN	NaN	NaN	NaN
WBGene00020964	1	NaN	NaN	NaN	NaN
WBGene00022057	1	NaN	NaN	NaN	NaN
WBGene00022219	NaN	NaN	NaN	NaN	NaN
WBGene00022541	NaN	NaN	1	NaN	NaN
WBGene00009863	NaN	NaN	1	NaN	NaN
WBGene00019035	NaN	1	NaN	NaN	NaN
WBGene00011422	1	NaN	NaN	NaN	NaN
WBGene00017401	NaN	1	NaN	NaN	NaN
WBGene00020758	1	NaN	NaN	NaN	NaN
WBGene00006654	1	NaN	NaN	NaN	NaN
WBGene00018252	NaN	NaN	1	NaN	NaN
WBGene00010119	NaN	1	NaN	NaN	NaN
WBGene00011302	1	NaN	NaN	NaN	NaN
WBGene00021716	NaN	1	NaN	NaN	NaN
WBGene00000257	1	NaN	NaN	NaN	NaN
WBGene00008438	1	NaN	NaN	NaN	NaN
WBGene00012381	NaN	1	NaN	NaN	NaN
WBGene00015263	1	NaN	NaN	NaN	NaN
WBGene00011273	1	NaN	NaN	NaN	NaN
WBGene00008306	NaN	1	NaN	NaN	NaN
WBGene00008230	1	NaN	NaN	NaN	NaN
WBGene00023504	1	NaN	NaN	NaN	NaN
WBGene00016800	NaN	1	NaN	NaN	NaN
WBGene00001510	1	NaN	NaN	NaN	NaN
WBGene00006077	1	NaN	NaN	NaN	NaN
WBGene00009689	NaN	1	NaN	NaN	NaN
WBGene00011974	NaN	1	NaN	NaN	NaN
WBGene00013969	1	NaN	NaN	NaN	NaN
WBGene00015321	NaN	1	NaN	NaN	NaN
WBGene00020199	1	NaN	NaN	NaN	NaN
WBGene00022729	NaN	1	NaN	NaN	NaN
WBGene00000980	1	NaN	NaN	NaN	NaN
WBGene00011386	NaN	NaN	1	NaN	NaN
WBGene00013257	NaN	1	NaN	NaN	NaN
WBGene00018966	1	NaN	NaN	NaN	NaN
WBGene00001565	1	NaN	NaN	NaN	NaN
WBGene00004810	1	NaN	NaN	NaN	NaN
WBGene00007299	NaN	1	NaN	NaN	NaN
WBGene00008812	NaN	1	NaN	NaN	NaN
WBGene00011624	NaN	1	NaN	NaN	NaN
WBGene00012717	NaN	1	NaN	NaN	NaN
WBGene00015311	NaN	1	NaN	NaN	NaN
WBGene00016061	1	NaN	NaN	NaN	NaN
WBGene00016520	NaN	1	NaN	NaN	NaN
WBGene00016763	NaN	1	NaN	NaN	NaN
WBGene00018580	NaN	1	NaN	NaN	NaN
WBGene00019142	NaN	1	NaN	NaN	NaN
WBGene00019921	NaN	NaN	1	NaN	NaN
WBGene00023427	NaN	1	NaN	NaN	1
WBGene00009093	1	NaN	NaN	NaN	NaN
WBGene00018222	1	NaN	NaN	NaN	NaN
WBGene00019143	1	NaN	NaN	NaN	NaN
WBGene00019305	1	NaN	NaN	NaN	NaN
WBGene00003822	1	NaN	NaN	NaN	NaN
WBGene00022039	NaN	1	NaN	NaN	NaN
WBGene00001723	1	NaN	NaN	NaN	NaN
WBGene00006611	1	NaN	NaN	NaN	NaN
WBGene00008612	NaN	1	NaN	NaN	NaN
WBGene00008763	1	NaN	NaN	NaN	NaN
WBGene00010508	NaN	1	NaN	NaN	NaN
WBGene00016695	NaN	1	NaN	NaN	NaN
WBGene00019100	1	NaN	NaN	NaN	NaN
WBGene00019456	NaN	1	NaN	NaN	NaN
WBGene00021541	NaN	1	NaN	NaN	NaN
WBGene00044071	1	NaN	NaN	NaN	NaN
WBGene00009743	1	NaN	NaN	NaN	NaN
WBGene00017980	1	NaN	NaN	NaN	NaN
WBGene00019294	1	NaN	NaN	NaN	NaN
WBGene00022555	1	NaN	NaN	NaN	NaN
WBGene00009628	1	NaN	NaN	NaN	NaN
WBGene00013348	NaN	1	NaN	NaN	NaN
WBGene00008237	1	NaN	NaN	NaN	1
WBGene00000636	1	NaN	NaN	NaN	NaN
WBGene00011353	1	NaN	NaN	NaN	NaN
WBGene00017751	1	NaN	NaN	NaN	NaN
WBGene00009766	NaN	NaN	NaN	NaN	NaN
WBGene00013902	1	NaN	NaN	NaN	NaN
WBGene00022139	1	NaN	NaN	NaN	NaN
WBGene00219399	NaN	1	NaN	NaN	NaN
WBGene00000633	1	NaN	NaN	NaN	NaN
WBGene00001645	1	NaN	NaN	NaN	NaN
WBGene00015320	NaN	NaN	1	NaN	NaN
WBGene00016842	1	NaN	NaN	NaN	NaN
WBGene00019095	NaN	1	NaN	NaN	NaN
WBGene00077773	NaN	1	NaN	NaN	NaN
WBGene00005129	NaN	1	NaN	NaN	NaN
WBGene00009102	NaN	1	NaN	NaN	NaN
WBGene00009899	1	NaN	NaN	NaN	NaN
WBGene00022123	1	NaN	NaN	NaN	NaN
WBGene00000095	1	NaN	NaN	NaN	NaN
WBGene00017868	1	NaN	NaN	NaN	NaN
WBGene00003692	1	NaN	NaN	NaN	NaN
WBGene00004786	1	NaN	NaN	NaN	NaN
WBGene00044361	NaN	1	NaN	NaN	NaN
WBGene00010690	NaN	1	NaN	NaN	NaN
WBGene00013037	1	NaN	NaN	NaN	NaN
WBGene00194701	NaN	1	NaN	NaN	NaN
WBGene00000057	1	NaN	NaN	NaN	NaN
WBGene00018044	1	NaN	NaN	NaN	NaN
WBGene00000735	1	NaN	NaN	NaN	NaN
WBGene00000792	1	NaN	NaN	NaN	NaN
WBGene00003607	1	NaN	NaN	NaN	NaN
WBGene00008590	NaN	NaN	1	NaN	NaN
WBGene00008779	1	NaN	NaN	NaN	NaN
WBGene00009063	NaN	1	NaN	NaN	NaN
WBGene00011694	1	NaN	NaN	NaN	NaN
WBGene00011962	1	NaN	NaN	NaN	NaN
WBGene00013759	NaN	1	NaN	NaN	NaN
WBGene00017133	NaN	1	NaN	NaN	NaN
WBGene00020464	NaN	1	NaN	NaN	NaN
WBGene00021245	1	NaN	NaN	NaN	NaN
WBGene00011945	NaN	1	NaN	NaN	NaN
WBGene00077762	NaN	1	NaN	NaN	1
WBGene00017782	NaN	1	NaN	NaN	NaN
WBGene00010623	NaN	1	NaN	NaN	NaN
WBGene00018248	NaN	1	NaN	NaN	NaN
WBGene00000841	1	NaN	NaN	NaN	NaN
WBGene00006351	1	NaN	NaN	NaN	1
WBGene00022592	1	NaN	NaN	NaN	1
WBGene00022593	1	NaN	NaN	NaN	NaN
WBGene00219493	NaN	NaN	1	NaN	NaN
WBGene00013484	NaN	1	NaN	NaN	NaN
WBGene00017640	1	NaN	NaN	NaN	NaN
WBGene00022094	NaN	1	NaN	NaN	NaN
WBGene00009548	1	NaN	NaN	NaN	NaN
WBGene00010996	1	NaN	NaN	NaN	NaN
WBGene00013284	1	NaN	NaN	NaN	NaN
WBGene00014141	1	NaN	NaN	NaN	NaN
WBGene00016703	NaN	1	NaN	NaN	NaN
WBGene00016780	NaN	NaN	1	NaN	NaN
WBGene00018065	NaN	1	NaN	NaN	NaN
WBGene00003111	1	NaN	NaN	NaN	NaN
WBGene00001118	1	NaN	NaN	NaN	NaN
WBGene00012979	1	NaN	NaN	NaN	NaN
WBGene00022289	1	NaN	NaN	NaN	NaN
WBGene00008543	1	NaN	NaN	NaN	NaN
WBGene00011633	NaN	1	NaN	NaN	NaN
WBGene00020207	1	NaN	NaN	NaN	NaN
WBGene00009644	NaN	1	NaN	NaN	NaN
WBGene00012763	1	NaN	NaN	NaN	1
WBGene00013424	NaN	1	NaN	NaN	NaN
WBGene00012983	1	NaN	NaN	NaN	NaN
WBGene00015153	NaN	1	NaN	NaN	NaN
WBGene00020516	1	NaN	NaN	NaN	NaN
WBGene00010859	NaN	1	NaN	NaN	NaN
WBGene00001117	1	NaN	NaN	NaN	NaN
WBGene00018316	NaN	1	NaN	NaN	NaN
WBGene00018667	1	NaN	NaN	NaN	NaN
WBGene00022880	1	NaN	NaN	NaN	NaN
WBGene00006656	1	NaN	NaN	NaN	NaN
WBGene00014864	1	NaN	NaN	NaN	NaN
WBGene00020660	NaN	NaN	1	NaN	NaN
WBGene00006614	1	NaN	NaN	NaN	NaN
WBGene00008178	NaN	1	NaN	NaN	NaN
WBGene00010984	1	NaN	NaN	NaN	NaN
WBGene00004191	1	NaN	NaN	NaN	NaN
WBGene00001749	1	NaN	NaN	NaN	NaN
WBGene00020919	NaN	1	NaN	NaN	NaN
WBGene00015740	NaN	1	NaN	NaN	NaN
WBGene00008157	NaN	NaN	1	NaN	NaN
WBGene00018813	NaN	NaN	NaN	NaN	NaN
WBGene00011202	NaN	1	NaN	NaN	NaN
WBGene00006505	1	NaN	NaN	NaN	NaN
WBGene00012247	NaN	NaN	1	NaN	NaN
WBGene00013518	1	NaN	NaN	NaN	NaN
WBGene00013906	1	NaN	NaN	NaN	NaN
WBGene00018070	NaN	1	NaN	NaN	NaN
WBGene00045484	NaN	1	NaN	NaN	NaN
WBGene00013111	1	NaN	NaN	NaN	NaN
WBGene00017432	1	NaN	NaN	NaN	NaN
WBGene00013957	NaN	1	NaN	NaN	NaN
WBGene00008527	NaN	1	NaN	NaN	1
WBGene00006579	1	NaN	NaN	NaN	NaN
WBGene00007956	1	NaN	NaN	NaN	NaN
WBGene00012560	1	NaN	NaN	NaN	NaN
WBGene00044070	1	NaN	NaN	NaN	NaN
WBGene00000912	1	NaN	NaN	NaN	NaN
WBGene00003604	NaN	1	NaN	NaN	NaN
WBGene00008787	1	NaN	NaN	NaN	NaN
WBGene00018471	NaN	1	NaN	NaN	NaN
WBGene00007388	1	NaN	NaN	NaN	NaN
WBGene00010867	1	NaN	NaN	NaN	NaN
WBGene00014037	1	NaN	NaN	NaN	NaN
WBGene00019556	NaN	1	NaN	NaN	NaN
WBGene00021915	NaN	1	NaN	NaN	NaN
WBGene00013764	1	NaN	NaN	NaN	NaN
WBGene00004265	1	NaN	NaN	NaN	NaN
WBGene00009021	NaN	1	NaN	NaN	1
WBGene00020267	1	NaN	NaN	NaN	NaN
WBGene00045060	NaN	1	NaN	NaN	NaN
WBGene00020456	NaN	1	NaN	NaN	1
WBGene00000367	1	NaN	NaN	NaN	NaN
WBGene00000497	1	NaN	NaN	NaN	NaN
WBGene00001179	1	NaN	NaN	NaN	NaN
WBGene00001636	1	NaN	NaN	NaN	NaN
WBGene00001712	1	NaN	NaN	NaN	NaN
WBGene00002146	1	NaN	NaN	NaN	NaN
WBGene00004256	1	NaN	NaN	NaN	NaN
WBGene00006556	NaN	1	NaN	NaN	NaN
WBGene00006618	NaN	1	NaN	NaN	NaN
WBGene00006765	1	NaN	NaN	NaN	NaN
WBGene00008199	NaN	1	NaN	NaN	NaN
WBGene00008747	NaN	NaN	1	NaN	NaN
WBGene00009365	1	NaN	NaN	NaN	NaN
WBGene00009450	1	NaN	NaN	NaN	NaN
WBGene00010247	NaN	1	NaN	NaN	NaN
WBGene00010989	1	NaN	NaN	NaN	NaN
WBGene00011441	1	NaN	NaN	NaN	NaN
WBGene00012684	1	NaN	NaN	NaN	NaN
WBGene00014220	1	NaN	NaN	NaN	NaN
WBGene00015600	NaN	1	NaN	NaN	NaN
WBGene00015947	1	NaN	NaN	NaN	NaN
WBGene00016259	NaN	1	NaN	NaN	NaN
WBGene00017429	1	NaN	NaN	NaN	NaN
WBGene00017565	1	NaN	NaN	NaN	NaN
WBGene00019639	NaN	NaN	1	NaN	NaN
WBGene00019997	NaN	1	NaN	NaN	NaN
WBGene00020478	NaN	1	NaN	NaN	NaN
WBGene00020838	1	NaN	NaN	NaN	NaN
WBGene00020972	1	NaN	NaN	NaN	NaN
WBGene00044509	NaN	1	NaN	NaN	NaN
WBGene00002023	1	NaN	NaN	NaN	NaN
WBGene00003612	1	NaN	NaN	NaN	NaN
WBGene00022385	NaN	1	NaN	NaN	NaN
WBGene00044425	NaN	1	NaN	NaN	NaN
WBGene00044460	1	NaN	NaN	NaN	NaN
WBGene00004182	1	NaN	NaN	NaN	NaN
WBGene00013404	NaN	1	NaN	NaN	NaN
WBGene00007862	1	NaN	NaN	NaN	NaN
WBGene00016379	NaN	1	NaN	NaN	NaN
WBGene00016617	NaN	1	NaN	NaN	NaN
WBGene00020572	1	NaN	NaN	NaN	NaN
WBGene00012586	1	NaN	NaN	NaN	NaN
WBGene00000474	1	NaN	NaN	NaN	NaN
WBGene00001178	1	NaN	NaN	NaN	NaN
WBGene00004178	1	NaN	NaN	NaN	NaN
WBGene00009660	NaN	1	NaN	NaN	NaN
WBGene00010772	1	NaN	NaN	NaN	NaN
WBGene00011864	1	NaN	NaN	NaN	NaN
WBGene00013634	NaN	NaN	1	NaN	NaN
WBGene00009292	1	NaN	NaN	NaN	NaN
WBGene00000967	1	NaN	NaN	NaN	NaN
WBGene00001761	1	NaN	NaN	NaN	NaN
WBGene00002218	1	NaN	NaN	NaN	NaN
WBGene00007756	1	NaN	NaN	NaN	NaN
WBGene00008932	1	NaN	NaN	NaN	NaN
WBGene00009779	1	NaN	NaN	NaN	NaN
WBGene00021875	NaN	1	NaN	NaN	NaN
WBGene00019303	NaN	NaN	1	NaN	1
WBGene00019197	NaN	1	NaN	NaN	NaN
WBGene00003006	1	NaN	NaN	NaN	NaN
WBGene00004739	1	NaN	NaN	NaN	NaN
WBGene00010888	1	NaN	NaN	NaN	NaN
WBGene00018539	NaN	1	NaN	NaN	NaN
WBGene00019201	NaN	NaN	1	NaN	NaN
WBGene00019991	NaN	NaN	1	NaN	NaN
WBGene00020301	1	NaN	NaN	NaN	NaN
WBGene00022311	NaN	1	NaN	NaN	1
WBGene00009469	NaN	1	NaN	NaN	NaN
WBGene00010607	NaN	NaN	1	NaN	NaN
WBGene00011010	NaN	1	NaN	NaN	NaN
WBGene00019391	NaN	1	NaN	NaN	NaN
WBGene00021357	1	NaN	NaN	NaN	NaN
WBGene00044651	NaN	1	NaN	NaN	NaN
WBGene00194643	NaN	1	NaN	NaN	NaN
WBGene00015854	NaN	1	NaN	NaN	NaN
WBGene00012926	NaN	1	NaN	NaN	NaN
WBGene00013017	1	NaN	NaN	NaN	NaN
WBGene00001196	1	NaN	NaN	NaN	NaN
WBGene00001478	1	NaN	NaN	NaN	NaN
WBGene00007059	1	NaN	NaN	NaN	NaN
WBGene00010558	1	NaN	NaN	NaN	NaN
WBGene00012290	NaN	1	NaN	NaN	NaN
WBGene00016329	1	NaN	NaN	NaN	NaN
WBGene00017263	NaN	1	NaN	NaN	NaN
WBGene00018399	1	NaN	NaN	NaN	NaN
WBGene00019735	NaN	1	NaN	NaN	NaN
WBGene00020753	1	NaN	NaN	NaN	NaN
WBGene00020941	1	NaN	NaN	NaN	NaN
WBGene00021546	1	NaN	NaN	NaN	NaN
WBGene00010383	1	NaN	NaN	NaN	NaN
WBGene00016988	1	NaN	NaN	NaN	NaN
WBGene00020559	1	NaN	NaN	NaN	NaN
WBGene00012585	1	NaN	NaN	NaN	NaN
WBGene00015704	1	NaN	NaN	NaN	NaN
WBGene00016745	NaN	1	NaN	NaN	NaN
WBGene00020900	1	NaN	NaN	NaN	NaN
WBGene00022560	NaN	1	NaN	NaN	NaN
WBGene00044034	NaN	1	NaN	NaN	NaN
WBGene00219205	NaN	NaN	1	NaN	NaN
WBGene00022155	1	NaN	NaN	NaN	NaN
WBGene00044020	NaN	1	NaN	NaN	NaN
WBGene00010327	1	NaN	NaN	NaN	NaN
WBGene00020688	1	NaN	NaN	NaN	NaN
WBGene00002135	1	NaN	NaN	NaN	NaN
WBGene00004995	1	NaN	NaN	NaN	NaN
WBGene00010858	1	NaN	NaN	NaN	NaN
WBGene00020486	1	NaN	NaN	NaN	NaN
WBGene00021768	1	NaN	NaN	NaN	NaN
WBGene00000003	1	NaN	NaN	NaN	NaN
WBGene00000004	1	NaN	NaN	NaN	NaN
WBGene00000005	1	NaN	NaN	NaN	NaN
WBGene00000006	1	NaN	NaN	NaN	NaN
WBGene00000007	1	NaN	NaN	NaN	NaN
WBGene00000010	1	NaN	NaN	NaN	NaN
WBGene00000018	1	NaN	NaN	NaN	NaN
WBGene00000019	NaN	1	NaN	NaN	NaN
WBGene00000020	1	NaN	NaN	NaN	1
WBGene00000022	1	NaN	NaN	NaN	NaN
WBGene00000023	1	NaN	NaN	NaN	NaN
WBGene00000037	1	NaN	NaN	NaN	NaN
WBGene00000038	NaN	1	NaN	NaN	NaN
WBGene00000039	1	NaN	NaN	NaN	NaN
WBGene00000040	1	NaN	NaN	NaN	NaN
WBGene00000041	1	NaN	NaN	NaN	NaN
WBGene00000045	1	NaN	NaN	NaN	NaN
WBGene00000046	1	NaN	NaN	NaN	NaN
WBGene00000048	1	NaN	NaN	NaN	NaN
WBGene00000050	1	NaN	NaN	NaN	NaN
WBGene00000051	1	NaN	NaN	NaN	NaN
WBGene00000054	1	NaN	NaN	NaN	NaN
WBGene00000055	1	NaN	NaN	NaN	NaN
WBGene00000059	1	NaN	NaN	NaN	NaN
WBGene00000062	1	NaN	NaN	NaN	NaN
WBGene00000063	1	NaN	NaN	NaN	NaN
WBGene00000064	1	NaN	NaN	NaN	NaN
WBGene00000065	1	NaN	NaN	NaN	NaN
WBGene00000066	1	NaN	NaN	NaN	NaN
WBGene00000068	1	NaN	NaN	NaN	NaN
WBGene00000069	1	NaN	NaN	NaN	NaN
WBGene00000070	1	NaN	NaN	NaN	NaN
WBGene00000071	1	NaN	NaN	NaN	NaN
WBGene00000072	1	NaN	NaN	NaN	NaN
WBGene00000073	1	NaN	NaN	NaN	NaN
WBGene00000074	1	NaN	NaN	NaN	NaN
WBGene00000079	1	NaN	NaN	NaN	NaN
WBGene00000080	1	NaN	NaN	NaN	NaN
WBGene00000081	1	NaN	NaN	NaN	NaN
WBGene00000083	1	NaN	NaN	NaN	NaN
WBGene00000084	1	NaN	NaN	NaN	NaN
WBGene00000086	1	NaN	NaN	NaN	NaN
WBGene00000089	1	NaN	NaN	NaN	NaN
WBGene00000090	1	NaN	NaN	NaN	NaN
WBGene00000092	1	NaN	NaN	NaN	NaN
WBGene00000093	NaN	1	NaN	NaN	NaN
WBGene00000094	NaN	1	NaN	NaN	NaN
WBGene00000097	1	NaN	NaN	NaN	NaN
WBGene00000098	1	NaN	NaN	NaN	NaN
WBGene00000099	1	NaN	NaN	NaN	NaN
WBGene00000100	1	NaN	NaN	NaN	NaN
WBGene00000101	1	NaN	NaN	NaN	NaN
WBGene00000102	1	NaN	NaN	NaN	NaN
WBGene00000103	1	NaN	NaN	NaN	NaN
WBGene00000105	1	NaN	NaN	NaN	NaN
WBGene00000106	1	NaN	NaN	NaN	NaN
WBGene00000107	1	NaN	NaN	NaN	NaN
WBGene00000109	1	NaN	NaN	NaN	NaN
WBGene00000110	1	NaN	NaN	NaN	NaN
WBGene00000111	1	NaN	NaN	NaN	NaN
WBGene00000112	1	NaN	NaN	NaN	NaN
WBGene00000113	1	NaN	NaN	NaN	NaN
WBGene00000114	1	NaN	NaN	NaN	NaN
WBGene00000115	1	NaN	NaN	NaN	NaN
WBGene00000116	1	NaN	NaN	NaN	NaN
WBGene00000120	1	NaN	NaN	NaN	NaN
WBGene00000121	1	NaN	NaN	NaN	NaN
WBGene00000122	1	NaN	NaN	NaN	NaN
WBGene00000123	1	NaN	NaN	NaN	NaN
WBGene00000136	1	NaN	NaN	NaN	NaN
WBGene00000137	1	NaN	NaN	NaN	NaN
WBGene00000138	1	NaN	NaN	NaN	NaN
WBGene00000139	1	NaN	NaN	NaN	NaN
WBGene00000140	1	NaN	NaN	NaN	NaN
WBGene00000142	1	NaN	NaN	NaN	NaN
WBGene00000143	1	NaN	NaN	NaN	NaN
WBGene00000144	1	NaN	NaN	NaN	NaN
WBGene00000145	1	NaN	NaN	NaN	NaN
WBGene00000146	1	NaN	NaN	NaN	NaN
WBGene00000147	1	NaN	NaN	NaN	NaN
WBGene00000148	1	NaN	NaN	NaN	NaN
WBGene00000149	1	NaN	NaN	NaN	NaN
WBGene00000150	1	NaN	NaN	NaN	NaN
WBGene00000151	1	NaN	NaN	NaN	NaN
WBGene00000155	1	NaN	NaN	NaN	NaN
WBGene00000156	1	NaN	NaN	NaN	NaN
WBGene00000157	1	NaN	NaN	NaN	NaN
WBGene00000158	1	NaN	NaN	NaN	NaN
WBGene00000159	1	NaN	NaN	NaN	NaN
WBGene00000160	1	NaN	NaN	NaN	NaN
WBGene00000162	1	NaN	NaN	NaN	NaN
WBGene00000163	1	NaN	NaN	NaN	NaN
WBGene00000164	1	NaN	NaN	NaN	NaN
WBGene00000165	1	NaN	NaN	NaN	NaN
WBGene00000168	1	NaN	NaN	NaN	NaN
WBGene00000169	1	NaN	NaN	NaN	NaN
WBGene00000170	1	NaN	NaN	NaN	NaN
WBGene00000172	1	NaN	NaN	NaN	NaN
WBGene00000175	1	NaN	NaN	NaN	NaN
WBGene00000177	1	NaN	NaN	NaN	NaN
WBGene00000178	1	NaN	NaN	NaN	NaN
WBGene00000179	1	NaN	NaN	NaN	NaN
WBGene00000180	1	NaN	NaN	NaN	NaN
WBGene00000181	1	NaN	NaN	NaN	NaN
WBGene00000182	1	NaN	NaN	NaN	NaN
WBGene00000183	1	NaN	NaN	NaN	NaN
WBGene00000184	1	NaN	NaN	NaN	NaN
WBGene00000185	1	NaN	NaN	NaN	NaN
WBGene00000186	1	NaN	NaN	NaN	NaN
WBGene00000187	1	NaN	NaN	NaN	NaN
WBGene00000189	1	NaN	NaN	NaN	NaN
WBGene00000192	1	NaN	NaN	NaN	NaN
WBGene00000195	1	NaN	NaN	NaN	NaN
WBGene00000196	1	NaN	NaN	NaN	NaN
WBGene00000197	1	NaN	NaN	NaN	NaN
WBGene00000198	1	NaN	NaN	NaN	NaN
WBGene00000199	1	NaN	NaN	NaN	NaN
WBGene00000200	1	NaN	NaN	NaN	NaN
WBGene00000201	1	NaN	NaN	NaN	NaN
WBGene00000202	1	NaN	NaN	NaN	NaN
WBGene00000203	1	NaN	NaN	NaN	NaN
WBGene00000204	1	NaN	NaN	NaN	NaN
WBGene00000205	1	NaN	NaN	NaN	NaN
WBGene00000206	1	NaN	NaN	NaN	NaN
WBGene00000207	1	NaN	NaN	NaN	NaN
WBGene00000208	1	NaN	NaN	NaN	NaN
WBGene00000209	1	NaN	NaN	NaN	NaN
WBGene00000210	1	NaN	NaN	NaN	NaN
WBGene00000211	1	NaN	NaN	NaN	NaN
WBGene00000213	1	NaN	NaN	NaN	NaN
WBGene00000214	1	NaN	NaN	NaN	NaN
WBGene00000215	1	NaN	NaN	NaN	NaN
WBGene00000217	1	NaN	NaN	NaN	NaN
WBGene00000218	1	NaN	NaN	NaN	NaN
WBGene00000219	1	NaN	NaN	NaN	NaN
WBGene00000221	1	NaN	NaN	NaN	NaN
WBGene00000222	1	NaN	NaN	NaN	NaN
WBGene00000223	1	NaN	NaN	NaN	NaN
WBGene00000225	1	NaN	NaN	NaN	NaN
WBGene00000226	1	NaN	NaN	NaN	NaN
WBGene00000227	1	NaN	NaN	NaN	NaN
WBGene00000228	1	NaN	NaN	NaN	NaN
WBGene00000229	1	NaN	NaN	NaN	NaN
WBGene00000230	1	NaN	NaN	NaN	NaN
WBGene00000231	1	NaN	NaN	NaN	NaN
WBGene00000232	1	NaN	NaN	NaN	NaN
WBGene00000235	1	NaN	NaN	NaN	NaN
WBGene00000236	1	NaN	NaN	NaN	NaN
WBGene00000237	1	NaN	NaN	NaN	NaN
WBGene00000238	1	NaN	NaN	NaN	NaN
WBGene00000240	1	NaN	NaN	NaN	NaN
WBGene00000241	1	NaN	NaN	NaN	NaN
WBGene00000245	1	NaN	NaN	NaN	NaN
WBGene00000247	1	NaN	NaN	NaN	NaN
WBGene00000248	1	NaN	NaN	NaN	NaN
WBGene00000249	1	NaN	NaN	NaN	NaN
WBGene00000250	1	NaN	NaN	NaN	NaN
WBGene00000253	1	NaN	NaN	NaN	NaN
WBGene00000254	1	NaN	NaN	NaN	NaN
WBGene00000256	1	NaN	NaN	NaN	NaN
WBGene00000259	1	NaN	NaN	NaN	NaN
WBGene00000262	1	NaN	NaN	NaN	NaN
WBGene00000263	1	NaN	NaN	NaN	NaN
WBGene00000264	1	NaN	NaN	NaN	NaN
WBGene00000265	NaN	1	NaN	NaN	NaN
WBGene00000267	1	NaN	NaN	NaN	NaN
WBGene00000268	1	NaN	NaN	NaN	NaN
WBGene00000269	1	NaN	NaN	NaN	NaN
WBGene00000270	1	NaN	NaN	NaN	NaN
WBGene00000271	1	NaN	NaN	NaN	NaN
WBGene00000274	1	NaN	NaN	NaN	NaN
WBGene00000275	1	NaN	NaN	NaN	NaN
WBGene00000276	1	NaN	NaN	NaN	NaN
WBGene00000279	1	NaN	NaN	NaN	NaN
WBGene00000280	1	NaN	NaN	NaN	NaN
WBGene00000286	1	NaN	NaN	NaN	NaN
WBGene00000289	1	NaN	NaN	NaN	NaN
WBGene00000292	1	NaN	NaN	NaN	NaN
WBGene00000293	1	NaN	NaN	NaN	NaN
WBGene00000298	1	NaN	NaN	NaN	NaN
WBGene00000302	1	NaN	NaN	NaN	NaN
WBGene00000366	1	NaN	NaN	NaN	NaN
WBGene00000369	1	NaN	NaN	NaN	NaN
WBGene00000370	1	NaN	NaN	NaN	NaN
WBGene00000371	1	NaN	NaN	NaN	NaN
WBGene00000375	1	NaN	NaN	NaN	NaN
WBGene00000376	1	NaN	NaN	NaN	NaN
WBGene00000377	1	NaN	NaN	NaN	NaN
WBGene00000378	1	NaN	NaN	NaN	NaN
WBGene00000379	1	NaN	NaN	NaN	NaN
WBGene00000380	1	NaN	NaN	NaN	NaN
WBGene00000381	1	NaN	NaN	NaN	NaN
WBGene00000382	1	NaN	NaN	NaN	NaN
WBGene00000383	1	NaN	NaN	NaN	NaN
WBGene00000386	1	NaN	NaN	NaN	NaN
WBGene00000387	1	NaN	NaN	NaN	NaN
WBGene00000388	1	NaN	NaN	NaN	NaN
WBGene00000389	1	NaN	NaN	NaN	NaN
WBGene00000390	1	NaN	NaN	NaN	NaN
WBGene00000392	1	NaN	NaN	NaN	NaN
WBGene00000393	1	NaN	NaN	NaN	NaN
WBGene00000395	1	NaN	NaN	NaN	NaN
WBGene00000396	1	NaN	NaN	NaN	NaN
WBGene00000399	1	NaN	NaN	NaN	NaN
WBGene00000401	1	NaN	NaN	NaN	NaN
WBGene00000403	1	NaN	NaN	NaN	NaN
WBGene00000405	1	NaN	NaN	NaN	NaN
WBGene00000406	1	NaN	NaN	NaN	NaN
WBGene00000407	1	NaN	NaN	NaN	NaN
WBGene00000408	1	NaN	NaN	NaN	NaN
WBGene00000409	1	NaN	NaN	NaN	NaN
WBGene00000410	1	NaN	NaN	NaN	NaN
WBGene00000411	1	NaN	NaN	NaN	NaN
WBGene00000413	1	NaN	NaN	NaN	NaN
WBGene00000414	1	NaN	NaN	NaN	NaN
WBGene00000415	1	NaN	NaN	NaN	NaN
WBGene00000416	1	NaN	NaN	NaN	NaN
WBGene00000417	1	NaN	NaN	NaN	NaN
WBGene00000418	1	NaN	NaN	NaN	NaN
WBGene00000419	1	NaN	NaN	NaN	NaN
WBGene00000420	1	NaN	NaN	NaN	NaN
WBGene00000421	1	NaN	NaN	NaN	NaN
WBGene00000422	1	NaN	NaN	NaN	NaN
WBGene00000423	1	NaN	NaN	NaN	NaN
WBGene00000424	1	NaN	NaN	NaN	NaN
WBGene00000426	1	NaN	NaN	NaN	NaN
WBGene00000427	NaN	NaN	1	NaN	NaN
WBGene00000429	1	NaN	NaN	NaN	NaN
WBGene00000434	1	NaN	NaN	NaN	NaN
WBGene00000443	1	NaN	NaN	NaN	NaN
WBGene00000444	1	NaN	NaN	NaN	NaN
WBGene00000448	1	NaN	NaN	NaN	NaN
WBGene00000452	1	NaN	NaN	NaN	NaN
WBGene00000453	1	NaN	NaN	NaN	NaN
WBGene00000458	1	NaN	NaN	NaN	NaN
WBGene00000459	1	NaN	NaN	NaN	NaN
WBGene00000460	1	NaN	NaN	NaN	NaN
WBGene00000461	1	NaN	NaN	NaN	NaN
WBGene00000462	NaN	1	NaN	NaN	NaN
WBGene00000463	1	NaN	NaN	NaN	NaN
WBGene00000464	1	NaN	NaN	NaN	NaN
WBGene00000465	1	NaN	NaN	NaN	NaN
WBGene00000466	1	NaN	NaN	NaN	NaN
WBGene00000467	NaN	1	NaN	NaN	NaN
WBGene00000468	1	NaN	NaN	NaN	NaN
WBGene00000469	1	NaN	NaN	NaN	NaN
WBGene00000472	1	NaN	NaN	NaN	NaN
WBGene00000473	1	NaN	NaN	NaN	NaN
WBGene00000475	1	NaN	NaN	NaN	NaN
WBGene00000479	1	NaN	NaN	NaN	NaN
WBGene00000480	1	NaN	NaN	NaN	NaN
WBGene00000485	1	NaN	NaN	NaN	NaN
WBGene00000487	1	NaN	NaN	NaN	NaN
WBGene00000492	1	NaN	NaN	NaN	NaN
WBGene00000493	1	NaN	NaN	NaN	1
WBGene00000496	1	NaN	NaN	NaN	NaN
WBGene00000498	1	NaN	NaN	NaN	NaN
WBGene00000499	1	NaN	NaN	NaN	NaN
WBGene00000500	1	NaN	NaN	NaN	NaN
WBGene00000501	1	NaN	NaN	NaN	NaN
WBGene00000502	1	NaN	NaN	NaN	NaN
WBGene00000506	1	NaN	NaN	NaN	NaN
WBGene00000507	1	NaN	NaN	NaN	NaN
WBGene00000508	1	NaN	NaN	NaN	NaN
WBGene00000509	1	NaN	NaN	NaN	NaN
WBGene00000511	1	NaN	NaN	NaN	NaN
WBGene00000512	1	NaN	NaN	NaN	NaN
WBGene00000514	1	NaN	NaN	NaN	NaN
WBGene00000515	1	NaN	NaN	NaN	NaN
WBGene00000516	NaN	1	NaN	NaN	NaN
WBGene00000517	1	NaN	NaN	NaN	NaN
WBGene00000518	1	NaN	NaN	NaN	NaN
WBGene00000519	1	NaN	NaN	NaN	NaN
WBGene00000520	1	NaN	NaN	NaN	NaN
WBGene00000521	1	NaN	NaN	NaN	NaN
WBGene00000523	1	NaN	NaN	NaN	NaN
WBGene00000526	1	NaN	NaN	NaN	NaN
WBGene00000532	1	NaN	NaN	NaN	NaN
WBGene00000533	1	NaN	NaN	NaN	NaN
WBGene00000534	1	NaN	NaN	NaN	NaN
WBGene00000535	1	NaN	NaN	NaN	NaN
WBGene00000536	1	NaN	NaN	NaN	NaN
WBGene00000537	1	NaN	NaN	NaN	NaN
WBGene00000540	1	NaN	NaN	NaN	NaN
WBGene00000542	1	NaN	NaN	NaN	NaN
WBGene00000543	1	NaN	NaN	NaN	NaN
WBGene00000544	1	NaN	NaN	NaN	NaN
WBGene00000545	1	NaN	NaN	NaN	NaN
WBGene00000547	1	NaN	NaN	NaN	NaN
WBGene00000548	1	NaN	NaN	NaN	NaN
WBGene00000549	1	NaN	NaN	NaN	NaN
WBGene00000550	1	NaN	NaN	NaN	NaN
WBGene00000552	1	NaN	NaN	NaN	NaN
WBGene00000553	1	NaN	NaN	NaN	NaN
WBGene00000554	1	NaN	NaN	NaN	NaN
WBGene00000562	1	NaN	NaN	NaN	NaN
WBGene00000564	1	NaN	NaN	NaN	NaN
WBGene00000565	1	NaN	NaN	NaN	NaN
WBGene00000566	1	NaN	NaN	NaN	NaN
WBGene00000567	1	NaN	NaN	NaN	NaN
WBGene00000583	1	NaN	NaN	NaN	NaN
WBGene00000584	1	NaN	NaN	NaN	NaN
WBGene00000585	1	NaN	NaN	NaN	NaN
WBGene00000591	1	NaN	NaN	NaN	NaN
WBGene00000592	NaN	1	NaN	NaN	NaN
WBGene00000593	1	NaN	NaN	NaN	NaN
WBGene00000597	1	NaN	NaN	NaN	NaN
WBGene00000603	1	NaN	NaN	NaN	NaN
WBGene00000610	1	NaN	NaN	NaN	NaN
WBGene00000615	1	NaN	NaN	NaN	NaN
WBGene00000617	1	NaN	NaN	NaN	NaN
WBGene00000622	1	NaN	NaN	NaN	NaN
WBGene00000623	1	NaN	NaN	NaN	NaN
WBGene00000630	1	NaN	NaN	NaN	NaN
WBGene00000631	1	NaN	NaN	NaN	NaN
WBGene00000639	NaN	1	NaN	NaN	NaN
WBGene00000640	1	NaN	NaN	NaN	NaN
WBGene00000644	1	NaN	NaN	NaN	NaN
WBGene00000647	1	NaN	NaN	NaN	NaN
WBGene00000648	1	NaN	NaN	NaN	NaN
WBGene00000652	1	NaN	NaN	NaN	NaN
WBGene00000658	NaN	1	NaN	NaN	NaN
WBGene00000660	1	NaN	NaN	NaN	NaN
WBGene00000661	1	NaN	NaN	NaN	NaN
WBGene00000662	NaN	1	NaN	NaN	NaN
WBGene00000663	1	NaN	NaN	NaN	NaN
WBGene00000664	1	NaN	NaN	NaN	NaN
WBGene00000665	1	NaN	NaN	NaN	NaN
WBGene00000666	NaN	1	NaN	NaN	NaN
WBGene00000672	1	NaN	NaN	NaN	NaN
WBGene00000674	1	NaN	NaN	NaN	NaN
WBGene00000677	1	NaN	NaN	NaN	NaN
WBGene00000678	1	NaN	NaN	NaN	NaN
WBGene00000685	1	NaN	NaN	NaN	NaN
WBGene00000687	1	NaN	NaN	NaN	NaN
WBGene00000695	NaN	1	NaN	NaN	NaN
WBGene00000697	1	NaN	NaN	NaN	NaN
WBGene00000698	1	NaN	NaN	NaN	NaN
WBGene00000702	1	NaN	NaN	NaN	NaN
WBGene00000703	NaN	1	NaN	NaN	NaN
WBGene00000706	NaN	1	NaN	NaN	NaN
WBGene00000712	1	NaN	NaN	NaN	NaN
WBGene00000728	1	NaN	NaN	NaN	NaN
WBGene00000734	1	NaN	NaN	NaN	NaN
WBGene00000744	1	NaN	NaN	NaN	NaN
WBGene00000753	1	NaN	NaN	NaN	NaN
WBGene00000760	1	NaN	NaN	NaN	NaN
WBGene00000761	1	NaN	NaN	NaN	NaN
WBGene00000762	1	NaN	NaN	NaN	NaN
WBGene00000763	1	NaN	NaN	NaN	NaN
WBGene00000764	1	NaN	NaN	NaN	NaN
WBGene00000765	1	NaN	NaN	NaN	NaN
WBGene00000766	1	NaN	NaN	NaN	NaN
WBGene00000767	1	NaN	NaN	NaN	NaN
WBGene00000768	1	NaN	NaN	NaN	NaN
WBGene00000770	1	NaN	NaN	NaN	NaN
WBGene00000771	1	NaN	NaN	NaN	NaN
WBGene00000772	1	NaN	NaN	NaN	NaN
WBGene00000773	1	NaN	NaN	NaN	NaN
WBGene00000774	1	NaN	NaN	NaN	NaN
WBGene00000775	1	NaN	NaN	NaN	NaN
WBGene00000776	1	NaN	NaN	NaN	NaN
WBGene00000777	1	NaN	NaN	NaN	NaN
WBGene00000778	1	NaN	NaN	NaN	NaN
WBGene00000779	1	NaN	NaN	NaN	NaN
WBGene00000780	1	NaN	NaN	NaN	NaN
WBGene00000781	1	NaN	NaN	NaN	NaN
WBGene00000783	1	NaN	NaN	NaN	NaN
WBGene00000785	1	NaN	NaN	NaN	NaN
WBGene00000786	1	NaN	NaN	NaN	NaN
WBGene00000787	1	NaN	NaN	NaN	1
WBGene00000789	1	NaN	NaN	NaN	NaN
WBGene00000793	1	NaN	NaN	NaN	NaN
WBGene00000794	1	NaN	NaN	NaN	NaN
WBGene00000795	1	NaN	NaN	NaN	NaN
WBGene00000796	1	NaN	NaN	NaN	NaN
WBGene00000797	1	NaN	NaN	NaN	NaN
WBGene00000798	1	NaN	NaN	NaN	NaN
WBGene00000799	1	NaN	NaN	NaN	NaN
WBGene00000800	1	NaN	NaN	NaN	NaN
WBGene00000802	1	NaN	NaN	NaN	NaN
WBGene00000803	1	NaN	NaN	NaN	NaN
WBGene00000804	NaN	1	NaN	NaN	NaN
WBGene00000812	1	NaN	NaN	NaN	NaN
WBGene00000813	1	NaN	NaN	NaN	NaN
WBGene00000814	1	NaN	NaN	NaN	NaN
WBGene00000815	1	NaN	NaN	NaN	NaN
WBGene00000816	1	NaN	NaN	NaN	NaN
WBGene00000817	1	NaN	NaN	NaN	NaN
WBGene00000818	1	NaN	NaN	NaN	NaN
WBGene00000819	1	NaN	NaN	NaN	NaN
WBGene00000820	1	NaN	NaN	NaN	1
WBGene00000821	1	NaN	NaN	NaN	NaN
WBGene00000833	1	NaN	NaN	NaN	NaN
WBGene00000834	1	NaN	NaN	NaN	NaN
WBGene00000835	1	NaN	NaN	NaN	NaN
WBGene00000836	1	NaN	NaN	NaN	NaN
WBGene00000837	1	NaN	NaN	NaN	NaN
WBGene00000838	1	NaN	NaN	NaN	NaN
WBGene00000839	1	NaN	NaN	NaN	NaN
WBGene00000840	1	NaN	NaN	NaN	NaN
WBGene00000843	1	NaN	NaN	NaN	NaN
WBGene00000846	1	NaN	NaN	NaN	NaN
WBGene00000851	1	NaN	NaN	NaN	NaN
WBGene00000854	1	NaN	NaN	NaN	NaN
WBGene00000857	1	NaN	NaN	NaN	NaN
WBGene00000858	1	NaN	NaN	NaN	NaN
WBGene00000862	1	NaN	NaN	NaN	NaN
WBGene00000863	1	NaN	NaN	NaN	NaN
WBGene00000865	1	NaN	NaN	NaN	NaN
WBGene00000866	1	NaN	NaN	NaN	NaN
WBGene00000867	1	NaN	NaN	NaN	NaN
WBGene00000868	1	NaN	NaN	NaN	NaN
WBGene00000869	1	NaN	NaN	NaN	NaN
WBGene00000870	1	NaN	NaN	NaN	NaN
WBGene00000871	1	NaN	NaN	NaN	NaN
WBGene00000872	1	NaN	NaN	NaN	NaN
WBGene00000874	1	NaN	NaN	NaN	NaN
WBGene00000875	1	NaN	NaN	NaN	NaN
WBGene00000876	1	NaN	NaN	NaN	NaN
WBGene00000877	1	NaN	NaN	NaN	NaN
WBGene00000878	1	NaN	NaN	NaN	NaN
WBGene00000879	1	NaN	NaN	NaN	NaN
WBGene00000880	1	NaN	NaN	NaN	NaN
WBGene00000881	1	NaN	NaN	NaN	NaN
WBGene00000882	1	NaN	NaN	NaN	NaN
WBGene00000883	1	NaN	NaN	NaN	NaN
WBGene00000884	1	NaN	NaN	NaN	NaN
WBGene00000885	1	NaN	NaN	NaN	NaN
WBGene00000886	1	NaN	NaN	NaN	NaN
WBGene00000887	1	NaN	NaN	NaN	NaN
WBGene00000888	1	NaN	NaN	NaN	NaN
WBGene00000889	1	NaN	NaN	NaN	NaN
WBGene00000890	1	NaN	NaN	NaN	NaN
WBGene00000891	1	NaN	NaN	NaN	NaN
WBGene00000892	1	NaN	NaN	NaN	NaN
WBGene00000893	1	NaN	NaN	NaN	NaN
WBGene00000894	1	NaN	NaN	NaN	NaN
WBGene00000896	1	NaN	NaN	NaN	NaN
WBGene00000897	1	NaN	NaN	NaN	NaN
WBGene00000898	1	NaN	NaN	NaN	NaN
WBGene00000900	1	NaN	NaN	NaN	NaN
WBGene00000901	NaN	1	NaN	NaN	NaN
WBGene00000902	1	NaN	NaN	NaN	NaN
WBGene00000904	1	NaN	NaN	NaN	NaN
WBGene00000906	1	NaN	NaN	NaN	NaN
WBGene00000908	1	NaN	NaN	NaN	NaN
WBGene00000910	NaN	1	NaN	NaN	NaN
WBGene00000911	1	NaN	NaN	NaN	NaN
WBGene00000913	1	NaN	NaN	NaN	NaN
WBGene00000915	1	NaN	NaN	NaN	NaN
WBGene00000917	1	NaN	NaN	NaN	NaN
WBGene00000920	NaN	1	NaN	NaN	NaN
WBGene00000929	NaN	1	NaN	NaN	NaN
WBGene00000931	1	NaN	NaN	NaN	NaN
WBGene00000933	1	NaN	NaN	NaN	NaN
WBGene00000934	1	NaN	NaN	NaN	NaN
WBGene00000935	1	NaN	NaN	NaN	NaN
WBGene00000937	1	NaN	NaN	NaN	NaN
WBGene00000938	1	NaN	NaN	NaN	NaN
WBGene00000939	1	NaN	NaN	NaN	NaN
WBGene00000940	1	NaN	NaN	NaN	NaN
WBGene00000941	1	NaN	NaN	NaN	NaN
WBGene00000942	1	NaN	NaN	NaN	NaN
WBGene00000950	1	NaN	NaN	NaN	NaN
WBGene00000951	1	NaN	NaN	NaN	NaN
WBGene00000961	1	NaN	NaN	NaN	NaN
WBGene00000962	1	NaN	NaN	NaN	NaN
WBGene00000965	1	NaN	NaN	NaN	NaN
WBGene00000968	1	NaN	NaN	NaN	NaN
WBGene00000969	1	NaN	NaN	NaN	NaN
WBGene00000970	1	NaN	NaN	NaN	NaN
WBGene00000971	1	NaN	NaN	NaN	NaN
WBGene00000972	1	NaN	NaN	NaN	NaN
WBGene00000973	1	NaN	NaN	NaN	NaN
WBGene00000974	1	NaN	NaN	NaN	NaN
WBGene00000975	1	NaN	NaN	NaN	NaN
WBGene00000976	1	NaN	NaN	NaN	NaN
WBGene00000982	1	NaN	NaN	NaN	NaN
WBGene00000985	1	NaN	NaN	NaN	NaN
WBGene00000987	1	NaN	NaN	NaN	NaN
WBGene00000988	1	NaN	NaN	NaN	NaN
WBGene00000989	1	NaN	NaN	NaN	NaN
WBGene00000990	1	NaN	NaN	NaN	NaN
WBGene00000991	1	NaN	NaN	NaN	NaN
WBGene00000992	1	NaN	NaN	NaN	NaN
WBGene00000993	1	NaN	NaN	NaN	NaN
WBGene00000994	1	NaN	NaN	NaN	NaN
WBGene00000995	1	NaN	NaN	NaN	NaN
WBGene00000996	1	NaN	NaN	NaN	NaN
WBGene00001000	1	NaN	NaN	NaN	NaN
WBGene00001001	1	NaN	NaN	NaN	NaN
WBGene00001002	1	NaN	NaN	NaN	NaN
WBGene00001005	1	NaN	NaN	NaN	NaN
WBGene00001006	1	NaN	NaN	NaN	NaN
WBGene00001007	1	NaN	NaN	NaN	NaN
WBGene00001016	1	NaN	NaN	NaN	NaN
WBGene00001017	1	NaN	NaN	NaN	NaN
WBGene00001018	1	NaN	NaN	NaN	NaN
WBGene00001019	1	NaN	NaN	NaN	NaN
WBGene00001020	1	NaN	NaN	NaN	NaN
WBGene00001021	1	NaN	NaN	NaN	NaN
WBGene00001022	1	NaN	NaN	NaN	NaN
WBGene00001023	1	NaN	NaN	NaN	NaN
WBGene00001025	1	NaN	NaN	NaN	NaN
WBGene00001026	1	NaN	NaN	NaN	NaN
WBGene00001027	1	NaN	NaN	NaN	NaN
WBGene00001028	1	NaN	NaN	NaN	NaN
WBGene00001029	1	NaN	NaN	NaN	NaN
WBGene00001030	1	NaN	NaN	NaN	NaN
WBGene00001031	1	NaN	NaN	NaN	NaN
WBGene00001032	1	NaN	NaN	NaN	NaN
WBGene00001033	1	NaN	NaN	NaN	NaN
WBGene00001034	1	NaN	NaN	NaN	NaN
WBGene00001035	1	NaN	NaN	NaN	NaN
WBGene00001036	1	NaN	NaN	NaN	NaN
WBGene00001037	1	NaN	NaN	NaN	NaN
WBGene00001038	1	NaN	NaN	NaN	NaN
WBGene00001039	1	NaN	NaN	NaN	NaN
WBGene00001040	1	NaN	NaN	NaN	NaN
WBGene00001041	1	NaN	NaN	NaN	NaN
WBGene00001042	1	NaN	NaN	NaN	NaN
WBGene00001043	NaN	1	NaN	NaN	NaN
WBGene00001044	NaN	1	NaN	NaN	NaN
WBGene00001045	1	NaN	NaN	NaN	NaN
WBGene00001046	NaN	1	NaN	NaN	NaN
WBGene00001047	1	NaN	NaN	NaN	NaN
WBGene00001048	1	NaN	NaN	NaN	NaN
WBGene00001049	1	NaN	NaN	NaN	NaN
WBGene00001050	1	NaN	NaN	NaN	NaN
WBGene00001051	1	NaN	NaN	NaN	NaN
WBGene00001053	1	NaN	NaN	NaN	NaN
WBGene00001056	1	NaN	NaN	NaN	NaN
WBGene00001057	1	NaN	NaN	NaN	NaN
WBGene00001058	1	NaN	NaN	NaN	NaN
WBGene00001059	1	NaN	NaN	NaN	NaN
WBGene00001060	NaN	1	NaN	NaN	NaN
WBGene00001061	1	NaN	NaN	NaN	NaN
WBGene00001063	1	NaN	NaN	NaN	NaN
WBGene00001072	1	NaN	NaN	NaN	NaN
WBGene00001073	1	NaN	NaN	NaN	NaN
WBGene00001074	NaN	1	NaN	NaN	NaN
WBGene00001075	1	NaN	NaN	NaN	NaN
WBGene00001076	1	NaN	NaN	NaN	NaN
WBGene00001077	1	NaN	NaN	NaN	NaN
WBGene00001078	1	NaN	NaN	NaN	NaN
WBGene00001080	1	NaN	NaN	NaN	NaN
WBGene00001081	1	NaN	NaN	NaN	NaN
WBGene00001082	1	NaN	NaN	NaN	NaN
WBGene00001085	NaN	1	NaN	NaN	NaN
WBGene00001086	1	NaN	NaN	NaN	NaN
WBGene00001087	1	NaN	NaN	NaN	NaN
WBGene00001088	1	NaN	NaN	NaN	NaN
WBGene00001089	1	NaN	NaN	NaN	NaN
WBGene00001090	1	NaN	NaN	NaN	NaN
WBGene00001092	1	NaN	NaN	NaN	NaN
WBGene00001093	1	NaN	NaN	NaN	NaN
WBGene00001094	1	NaN	NaN	NaN	NaN
WBGene00001095	1	NaN	NaN	NaN	NaN
WBGene00001099	1	NaN	NaN	NaN	NaN
WBGene00001101	1	NaN	NaN	NaN	NaN
WBGene00001102	1	NaN	NaN	NaN	NaN
WBGene00001103	NaN	1	NaN	NaN	NaN
WBGene00001104	NaN	1	NaN	NaN	NaN
WBGene00001105	NaN	1	NaN	NaN	NaN
WBGene00001110	1	NaN	NaN	NaN	NaN
WBGene00001112	1	NaN	NaN	NaN	NaN
WBGene00001113	NaN	1	NaN	NaN	NaN
WBGene00001115	1	NaN	NaN	NaN	NaN
WBGene00001116	1	NaN	NaN	NaN	NaN
WBGene00001122	1	NaN	NaN	NaN	NaN
WBGene00001129	1	NaN	NaN	NaN	NaN
WBGene00001130	1	NaN	NaN	NaN	NaN
WBGene00001131	1	NaN	NaN	NaN	NaN
WBGene00001132	1	NaN	NaN	NaN	NaN
WBGene00001134	1	NaN	NaN	NaN	NaN
WBGene00001136	1	NaN	NaN	NaN	NaN
WBGene00001137	1	NaN	NaN	NaN	NaN
WBGene00001145	1	NaN	NaN	NaN	NaN
WBGene00001148	1	NaN	NaN	NaN	NaN
WBGene00001149	1	NaN	NaN	NaN	NaN
WBGene00001151	1	NaN	NaN	NaN	NaN
WBGene00001152	1	NaN	NaN	NaN	NaN
WBGene00001153	1	NaN	NaN	NaN	1
WBGene00001154	1	NaN	NaN	NaN	NaN
WBGene00001155	1	NaN	NaN	NaN	NaN
WBGene00001159	1	NaN	NaN	NaN	NaN
WBGene00001160	1	NaN	NaN	NaN	NaN
WBGene00001161	1	NaN	NaN	NaN	NaN
WBGene00001162	1	NaN	NaN	NaN	NaN
WBGene00001163	1	NaN	NaN	NaN	NaN
WBGene00001164	1	NaN	NaN	NaN	NaN
WBGene00001165	1	NaN	NaN	NaN	NaN
WBGene00001166	1	NaN	NaN	NaN	NaN
WBGene00001167	1	NaN	NaN	NaN	NaN
WBGene00001168	1	NaN	NaN	NaN	NaN
WBGene00001169	1	NaN	NaN	NaN	NaN
WBGene00001170	NaN	1	NaN	NaN	NaN
WBGene00001171	1	NaN	NaN	NaN	NaN
WBGene00001172	1	NaN	NaN	NaN	NaN
WBGene00001173	1	NaN	NaN	NaN	NaN
WBGene00001174	1	NaN	NaN	NaN	NaN
WBGene00001175	NaN	1	NaN	NaN	NaN
WBGene00001177	1	NaN	NaN	NaN	NaN
WBGene00001182	1	NaN	NaN	NaN	NaN
WBGene00001186	1	NaN	NaN	NaN	NaN
WBGene00001187	1	NaN	NaN	NaN	NaN
WBGene00001188	1	NaN	NaN	NaN	NaN
WBGene00001189	1	NaN	NaN	NaN	NaN
WBGene00001190	1	NaN	NaN	NaN	1
WBGene00001193	1	NaN	NaN	NaN	NaN
WBGene00001194	1	NaN	NaN	NaN	NaN
WBGene00001202	1	NaN	NaN	NaN	NaN
WBGene00001204	1	NaN	NaN	NaN	NaN
WBGene00001207	1	NaN	NaN	NaN	NaN
WBGene00001208	1	NaN	NaN	NaN	NaN
WBGene00001209	1	NaN	NaN	NaN	NaN
WBGene00001214	1	NaN	NaN	NaN	NaN
WBGene00001215	1	NaN	NaN	NaN	NaN
WBGene00001224	1	NaN	NaN	NaN	NaN
WBGene00001225	1	NaN	NaN	NaN	NaN
WBGene00001226	1	NaN	NaN	NaN	NaN
WBGene00001227	1	NaN	NaN	NaN	NaN
WBGene00001228	1	NaN	NaN	NaN	NaN
WBGene00001229	1	NaN	NaN	NaN	NaN
WBGene00001230	1	NaN	NaN	NaN	NaN
WBGene00001231	1	NaN	NaN	NaN	NaN
WBGene00001232	1	NaN	NaN	NaN	NaN
WBGene00001233	1	NaN	NaN	NaN	NaN
WBGene00001234	1	NaN	NaN	NaN	NaN
WBGene00001235	1	NaN	NaN	NaN	NaN
WBGene00001236	1	NaN	NaN	NaN	NaN
WBGene00001237	1	NaN	NaN	NaN	NaN
WBGene00001239	1	NaN	NaN	NaN	NaN
WBGene00001240	1	NaN	NaN	NaN	NaN
WBGene00001241	1	NaN	NaN	NaN	NaN
WBGene00001243	1	NaN	NaN	NaN	NaN
WBGene00001244	1	NaN	NaN	NaN	NaN
WBGene00001245	1	NaN	NaN	NaN	NaN
WBGene00001246	NaN	1	NaN	NaN	NaN
WBGene00001247	1	NaN	NaN	NaN	NaN
WBGene00001248	1	NaN	NaN	NaN	NaN
WBGene00001251	1	NaN	NaN	NaN	NaN
WBGene00001253	1	NaN	NaN	NaN	NaN
WBGene00001258	1	NaN	NaN	NaN	NaN
WBGene00001259	1	NaN	NaN	NaN	NaN
WBGene00001262	1	NaN	NaN	NaN	NaN
WBGene00001263	1	NaN	NaN	NaN	NaN
WBGene00001281	1	NaN	NaN	NaN	NaN
WBGene00001284	1	NaN	NaN	NaN	NaN
WBGene00001303	1	NaN	NaN	NaN	NaN
WBGene00001309	1	NaN	NaN	NaN	NaN
WBGene00001310	1	NaN	NaN	NaN	NaN
WBGene00001311	1	NaN	NaN	NaN	NaN
WBGene00001320	1	NaN	NaN	NaN	NaN
WBGene00001324	1	NaN	NaN	NaN	NaN
WBGene00001325	1	NaN	NaN	NaN	NaN
WBGene00001328	1	NaN	NaN	NaN	NaN
WBGene00001329	1	NaN	NaN	NaN	NaN
WBGene00001330	1	NaN	NaN	NaN	NaN
WBGene00001331	1	NaN	NaN	NaN	NaN
WBGene00001332	1	NaN	NaN	NaN	NaN
WBGene00001333	1	NaN	NaN	NaN	NaN
WBGene00001334	1	NaN	NaN	NaN	NaN
WBGene00001335	1	NaN	NaN	NaN	1
WBGene00001336	1	NaN	NaN	NaN	NaN
WBGene00001337	1	NaN	NaN	NaN	NaN
WBGene00001338	1	NaN	NaN	NaN	NaN
WBGene00001340	1	NaN	NaN	NaN	NaN
WBGene00001345	1	NaN	NaN	NaN	NaN
WBGene00001352	1	NaN	NaN	NaN	NaN
WBGene00001358	1	NaN	NaN	NaN	NaN
WBGene00001365	1	NaN	NaN	NaN	NaN
WBGene00001366	1	NaN	NaN	NaN	NaN
WBGene00001371	1	NaN	NaN	NaN	NaN
WBGene00001372	1	NaN	NaN	NaN	NaN
WBGene00001377	1	NaN	NaN	NaN	NaN
WBGene00001385	1	NaN	NaN	NaN	NaN
WBGene00001393	1	NaN	NaN	NaN	NaN
WBGene00001395	1	NaN	NaN	NaN	NaN
WBGene00001396	1	NaN	NaN	NaN	NaN
WBGene00001398	1	NaN	NaN	NaN	NaN
WBGene00001400	1	NaN	NaN	NaN	NaN
WBGene00001401	1	NaN	NaN	NaN	NaN
WBGene00001402	1	NaN	NaN	NaN	NaN
WBGene00001404	1	NaN	NaN	NaN	NaN
WBGene00001405	1	NaN	NaN	NaN	NaN
WBGene00001406	1	NaN	NaN	NaN	NaN
WBGene00001410	1	NaN	NaN	NaN	NaN
WBGene00001411	1	NaN	NaN	NaN	NaN
WBGene00001412	1	NaN	NaN	NaN	NaN
WBGene00001413	NaN	1	NaN	NaN	NaN
WBGene00001423	1	NaN	NaN	NaN	NaN
WBGene00001424	1	NaN	NaN	NaN	NaN
WBGene00001425	1	NaN	NaN	NaN	NaN
WBGene00001426	1	NaN	NaN	NaN	NaN
WBGene00001427	1	NaN	NaN	NaN	NaN
WBGene00001430	1	NaN	NaN	NaN	NaN
WBGene00001431	1	NaN	NaN	NaN	NaN
WBGene00001432	1	NaN	NaN	NaN	NaN
WBGene00001433	1	NaN	NaN	NaN	NaN
WBGene00001435	NaN	1	NaN	NaN	NaN
WBGene00001436	NaN	1	NaN	NaN	NaN
WBGene00001437	NaN	1	NaN	NaN	NaN
WBGene00001439	1	NaN	NaN	NaN	NaN
WBGene00001440	1	NaN	NaN	NaN	NaN
WBGene00001441	1	NaN	NaN	NaN	NaN
WBGene00001442	1	NaN	NaN	NaN	NaN
WBGene00001443	1	NaN	NaN	NaN	NaN
WBGene00001444	1	NaN	NaN	NaN	NaN
WBGene00001451	1	NaN	NaN	NaN	NaN
WBGene00001452	NaN	1	NaN	NaN	NaN
WBGene00001453	NaN	1	NaN	NaN	NaN
WBGene00001457	1	NaN	NaN	NaN	NaN
WBGene00001459	1	NaN	NaN	NaN	NaN
WBGene00001461	1	NaN	NaN	NaN	NaN
WBGene00001466	1	NaN	NaN	NaN	NaN
WBGene00001468	1	NaN	NaN	NaN	1
WBGene00001470	1	NaN	NaN	NaN	NaN
WBGene00001476	1	NaN	NaN	NaN	NaN
WBGene00001477	1	NaN	NaN	NaN	NaN
WBGene00001479	1	NaN	NaN	NaN	NaN
WBGene00001480	1	NaN	NaN	NaN	NaN
WBGene00001481	1	NaN	NaN	NaN	NaN
WBGene00001482	NaN	1	NaN	NaN	NaN
WBGene00001483	1	NaN	NaN	NaN	NaN
WBGene00001484	1	NaN	NaN	NaN	NaN
WBGene00001485	1	NaN	NaN	NaN	NaN
WBGene00001486	1	NaN	NaN	NaN	NaN
WBGene00001487	1	NaN	NaN	NaN	NaN
WBGene00001488	1	NaN	NaN	NaN	NaN
WBGene00001489	1	NaN	NaN	NaN	NaN
WBGene00001490	1	NaN	NaN	NaN	NaN
WBGene00001491	1	NaN	NaN	NaN	NaN
WBGene00001492	1	NaN	NaN	NaN	NaN
WBGene00001495	1	NaN	NaN	NaN	NaN
WBGene00001496	1	NaN	NaN	NaN	NaN
WBGene00001497	1	NaN	NaN	NaN	NaN
WBGene00001498	1	NaN	NaN	NaN	NaN
WBGene00001499	1	NaN	NaN	NaN	NaN
WBGene00001501	1	NaN	NaN	NaN	NaN
WBGene00001502	1	NaN	NaN	NaN	NaN
WBGene00001503	1	NaN	NaN	NaN	NaN
WBGene00001505	1	NaN	NaN	NaN	NaN
WBGene00001509	1	NaN	NaN	NaN	NaN
WBGene00001511	1	NaN	NaN	NaN	NaN
WBGene00001513	1	NaN	NaN	NaN	NaN
WBGene00001514	NaN	1	NaN	NaN	NaN
WBGene00001515	1	NaN	NaN	NaN	NaN
WBGene00001516	1	NaN	NaN	NaN	NaN
WBGene00001517	1	NaN	NaN	NaN	NaN
WBGene00001518	1	NaN	NaN	NaN	NaN
WBGene00001519	1	NaN	NaN	NaN	NaN
WBGene00001522	1	NaN	NaN	NaN	NaN
WBGene00001523	1	NaN	NaN	NaN	NaN
WBGene00001526	1	NaN	NaN	NaN	NaN
WBGene00001527	1	NaN	NaN	NaN	NaN
WBGene00001529	1	NaN	NaN	NaN	NaN
WBGene00001530	1	NaN	NaN	NaN	NaN
WBGene00001533	NaN	1	NaN	NaN	NaN
WBGene00001535	1	NaN	NaN	NaN	NaN
WBGene00001537	1	NaN	NaN	NaN	NaN
WBGene00001538	1	NaN	NaN	NaN	NaN
WBGene00001543	1	NaN	NaN	NaN	NaN
WBGene00001544	1	NaN	NaN	NaN	NaN
WBGene00001549	NaN	1	NaN	NaN	1
WBGene00001553	1	NaN	NaN	NaN	NaN
WBGene00001555	1	NaN	NaN	NaN	NaN
WBGene00001558	1	NaN	NaN	NaN	NaN
WBGene00001559	1	NaN	NaN	NaN	NaN
WBGene00001560	1	NaN	NaN	NaN	NaN
WBGene00001561	1	NaN	NaN	NaN	NaN
WBGene00001562	1	NaN	NaN	NaN	NaN
WBGene00001563	1	NaN	NaN	NaN	NaN
WBGene00001564	1	NaN	NaN	NaN	NaN
WBGene00001566	1	NaN	NaN	NaN	NaN
WBGene00001568	1	NaN	NaN	NaN	NaN
WBGene00001569	NaN	NaN	1	NaN	NaN
WBGene00001570	1	NaN	NaN	NaN	NaN
WBGene00001571	NaN	1	NaN	NaN	NaN
WBGene00001572	1	NaN	NaN	NaN	NaN
WBGene00001574	1	NaN	NaN	NaN	NaN
WBGene00001577	1	NaN	NaN	NaN	NaN
WBGene00001578	1	NaN	NaN	NaN	NaN
WBGene00001579	1	NaN	NaN	NaN	NaN
WBGene00001580	1	NaN	NaN	NaN	NaN
WBGene00001581	NaN	1	NaN	NaN	NaN
WBGene00001582	1	NaN	NaN	NaN	NaN
WBGene00001583	1	NaN	NaN	NaN	NaN
WBGene00001584	NaN	1	NaN	NaN	NaN
WBGene00001585	1	NaN	NaN	NaN	NaN
WBGene00001586	1	NaN	NaN	NaN	NaN
WBGene00001589	NaN	1	NaN	NaN	NaN
WBGene00001590	1	NaN	NaN	NaN	NaN
WBGene00001593	1	NaN	NaN	NaN	NaN
WBGene00001595	1	NaN	NaN	NaN	NaN
WBGene00001596	1	NaN	NaN	NaN	NaN
WBGene00001597	NaN	1	NaN	NaN	NaN
WBGene00001598	1	NaN	NaN	NaN	NaN
WBGene00001599	1	NaN	NaN	NaN	NaN
WBGene00001600	1	NaN	NaN	NaN	NaN
WBGene00001601	1	NaN	NaN	NaN	NaN
WBGene00001602	1	NaN	NaN	NaN	NaN
WBGene00001603	1	NaN	NaN	NaN	NaN
WBGene00001604	1	NaN	NaN	NaN	NaN
WBGene00001606	1	NaN	NaN	NaN	NaN
WBGene00001607	1	NaN	NaN	NaN	NaN
WBGene00001609	1	NaN	NaN	NaN	NaN
WBGene00001613	1	NaN	NaN	NaN	NaN
WBGene00001615	1	NaN	NaN	NaN	NaN
WBGene00001616	1	NaN	NaN	NaN	NaN
WBGene00001617	1	NaN	NaN	NaN	NaN
WBGene00001618	1	NaN	NaN	NaN	NaN
WBGene00001619	1	NaN	NaN	NaN	NaN
WBGene00001623	1	NaN	NaN	NaN	NaN
WBGene00001624	1	NaN	NaN	NaN	NaN
WBGene00001625	1	NaN	NaN	NaN	NaN
WBGene00001627	1	NaN	NaN	NaN	NaN
WBGene00001628	1	NaN	NaN	NaN	1
WBGene00001629	1	NaN	NaN	NaN	NaN
WBGene00001630	1	NaN	NaN	NaN	NaN
WBGene00001631	1	NaN	NaN	NaN	NaN
WBGene00001632	1	NaN	NaN	NaN	NaN
WBGene00001635	1	NaN	NaN	NaN	NaN
WBGene00001637	1	NaN	NaN	NaN	NaN
WBGene00001638	1	NaN	NaN	NaN	1
WBGene00001639	1	NaN	NaN	NaN	NaN
WBGene00001646	1	NaN	NaN	NaN	NaN
WBGene00001647	1	NaN	NaN	NaN	NaN
WBGene00001648	1	NaN	NaN	NaN	NaN
WBGene00001649	1	NaN	NaN	NaN	NaN
WBGene00001650	1	NaN	NaN	NaN	NaN
WBGene00001653	1	NaN	NaN	NaN	NaN
WBGene00001660	1	NaN	NaN	NaN	NaN
WBGene00001661	1	NaN	NaN	NaN	NaN
WBGene00001662	1	NaN	NaN	NaN	NaN
WBGene00001663	NaN	1	NaN	NaN	NaN
WBGene00001666	1	NaN	NaN	NaN	NaN
WBGene00001669	1	NaN	NaN	NaN	NaN
WBGene00001671	NaN	1	NaN	NaN	1
WBGene00001677	1	NaN	NaN	NaN	NaN
WBGene00001678	1	NaN	NaN	NaN	NaN
WBGene00001679	1	NaN	NaN	NaN	NaN
WBGene00001680	1	NaN	NaN	NaN	NaN
WBGene00001682	1	NaN	NaN	NaN	NaN
WBGene00001683	1	NaN	NaN	NaN	NaN
WBGene00001684	1	NaN	NaN	NaN	NaN
WBGene00001685	1	NaN	NaN	NaN	NaN
WBGene00001686	1	NaN	NaN	NaN	NaN
WBGene00001688	NaN	1	NaN	NaN	NaN
WBGene00001689	NaN	1	NaN	NaN	NaN
WBGene00001695	1	NaN	NaN	NaN	NaN
WBGene00001700	1	NaN	NaN	NaN	NaN
WBGene00001704	1	NaN	NaN	NaN	NaN
WBGene00001707	1	NaN	NaN	NaN	NaN
WBGene00001708	1	NaN	NaN	NaN	NaN
WBGene00001709	1	NaN	NaN	NaN	NaN
WBGene00001710	1	NaN	NaN	NaN	NaN
WBGene00001713	1	NaN	NaN	NaN	NaN
WBGene00001719	1	NaN	NaN	NaN	NaN
WBGene00001725	1	NaN	NaN	NaN	NaN
WBGene00001726	1	NaN	NaN	NaN	NaN
WBGene00001727	1	NaN	NaN	NaN	NaN
WBGene00001735	1	NaN	NaN	NaN	NaN
WBGene00001740	1	NaN	NaN	NaN	NaN
WBGene00001743	1	NaN	NaN	NaN	NaN
WBGene00001744	1	NaN	NaN	NaN	NaN
WBGene00001745	1	NaN	NaN	NaN	NaN
WBGene00001746	1	NaN	NaN	NaN	NaN
WBGene00001747	1	NaN	NaN	NaN	NaN
WBGene00001748	1	NaN	NaN	NaN	NaN
WBGene00001752	1	NaN	NaN	NaN	NaN
WBGene00001753	1	NaN	NaN	NaN	NaN
WBGene00001755	1	NaN	NaN	NaN	NaN
WBGene00001756	1	NaN	NaN	NaN	NaN
WBGene00001758	1	NaN	NaN	NaN	NaN
WBGene00001762	1	NaN	NaN	NaN	NaN
WBGene00001763	1	NaN	NaN	NaN	NaN
WBGene00001764	1	NaN	NaN	NaN	NaN
WBGene00001768	1	NaN	NaN	NaN	NaN
WBGene00001769	1	NaN	NaN	NaN	NaN
WBGene00001770	1	NaN	NaN	NaN	NaN
WBGene00001772	1	NaN	NaN	NaN	NaN
WBGene00001773	1	NaN	NaN	NaN	NaN
WBGene00001775	1	NaN	NaN	NaN	NaN
WBGene00001778	1	NaN	NaN	NaN	NaN
WBGene00001779	1	NaN	NaN	NaN	NaN
WBGene00001780	1	NaN	NaN	NaN	NaN
WBGene00001786	1	NaN	NaN	NaN	NaN
WBGene00001787	1	NaN	NaN	NaN	NaN
WBGene00001791	1	NaN	NaN	NaN	NaN
WBGene00001792	1	NaN	NaN	NaN	NaN
WBGene00001793	1	NaN	NaN	NaN	NaN
WBGene00001794	1	NaN	NaN	NaN	NaN
WBGene00001795	1	NaN	NaN	NaN	NaN
WBGene00001808	1	NaN	NaN	NaN	NaN
WBGene00001811	1	NaN	NaN	NaN	NaN
WBGene00001812	1	NaN	NaN	NaN	NaN
WBGene00001813	1	NaN	NaN	NaN	NaN
WBGene00001815	1	NaN	NaN	NaN	NaN
WBGene00001816	1	NaN	NaN	NaN	NaN
WBGene00001817	NaN	1	NaN	NaN	NaN
WBGene00001819	1	NaN	NaN	NaN	NaN
WBGene00001820	1	NaN	NaN	NaN	NaN
WBGene00001823	1	NaN	NaN	NaN	NaN
WBGene00001827	1	NaN	NaN	NaN	NaN
WBGene00001828	1	NaN	NaN	NaN	NaN
WBGene00001829	1	NaN	NaN	NaN	NaN
WBGene00001830	1	NaN	NaN	NaN	NaN
WBGene00001831	1	NaN	NaN	NaN	NaN
WBGene00001832	1	NaN	NaN	NaN	NaN
WBGene00001833	1	NaN	NaN	NaN	NaN
WBGene00001834	1	NaN	NaN	NaN	NaN
WBGene00001835	1	NaN	NaN	NaN	NaN
WBGene00001836	1	NaN	NaN	NaN	NaN
WBGene00001837	1	NaN	NaN	NaN	NaN
WBGene00001838	1	NaN	NaN	NaN	NaN
WBGene00001839	NaN	1	NaN	NaN	NaN
WBGene00001840	1	NaN	NaN	NaN	NaN
WBGene00001842	1	NaN	NaN	NaN	NaN
WBGene00001843	1	NaN	NaN	NaN	1
WBGene00001844	1	NaN	NaN	NaN	NaN
WBGene00001851	1	NaN	NaN	NaN	NaN
WBGene00001852	1	NaN	NaN	NaN	NaN
WBGene00001853	1	NaN	NaN	NaN	NaN
WBGene00001855	1	NaN	NaN	NaN	NaN
WBGene00001856	1	NaN	NaN	NaN	NaN
WBGene00001857	1	NaN	NaN	NaN	NaN
WBGene00001860	1	NaN	NaN	NaN	NaN
WBGene00001862	1	NaN	NaN	NaN	NaN
WBGene00001864	NaN	NaN	1	NaN	NaN
WBGene00001865	1	NaN	NaN	NaN	NaN
WBGene00001867	NaN	1	NaN	NaN	NaN
WBGene00001869	1	NaN	NaN	NaN	NaN
WBGene00001872	1	NaN	NaN	NaN	NaN
WBGene00001874	NaN	1	NaN	NaN	NaN
WBGene00001875	1	NaN	NaN	NaN	NaN
WBGene00001876	1	NaN	NaN	NaN	NaN
WBGene00001877	1	NaN	NaN	NaN	NaN
WBGene00001878	1	NaN	NaN	NaN	NaN
WBGene00001879	1	NaN	NaN	NaN	NaN
WBGene00001880	1	NaN	NaN	NaN	NaN
WBGene00001892	1	NaN	NaN	NaN	NaN
WBGene00001898	1	NaN	NaN	NaN	NaN
WBGene00001899	1	NaN	NaN	NaN	NaN
WBGene00001905	1	NaN	NaN	NaN	NaN
WBGene00001906	1	NaN	NaN	NaN	NaN
WBGene00001909	1	NaN	NaN	NaN	NaN
WBGene00001910	NaN	1	NaN	NaN	NaN
WBGene00001911	1	NaN	NaN	NaN	NaN
WBGene00001912	1	NaN	NaN	NaN	NaN
WBGene00001914	1	NaN	NaN	NaN	NaN
WBGene00001919	1	NaN	NaN	NaN	NaN
WBGene00001921	1	NaN	NaN	NaN	NaN
WBGene00001933	1	NaN	NaN	NaN	NaN
WBGene00001934	1	NaN	NaN	NaN	NaN
WBGene00001936	1	NaN	NaN	NaN	NaN
WBGene00001937	1	NaN	NaN	NaN	NaN
WBGene00001938	1	NaN	NaN	NaN	NaN
WBGene00001941	1	NaN	NaN	NaN	NaN
WBGene00001944	NaN	1	NaN	NaN	NaN
WBGene00001945	1	NaN	NaN	NaN	NaN
WBGene00001947	1	NaN	NaN	NaN	NaN
WBGene00001948	1	NaN	NaN	NaN	NaN
WBGene00001949	1	NaN	NaN	NaN	NaN
WBGene00001950	1	NaN	NaN	NaN	NaN
WBGene00001952	1	NaN	NaN	NaN	NaN
WBGene00001953	1	NaN	NaN	NaN	NaN
WBGene00001955	1	NaN	NaN	NaN	NaN
WBGene00001958	1	NaN	NaN	NaN	NaN
WBGene00001961	1	NaN	NaN	NaN	NaN
WBGene00001963	1	NaN	NaN	NaN	NaN
WBGene00001971	1	NaN	NaN	NaN	NaN
WBGene00001972	1	NaN	NaN	NaN	NaN
WBGene00001973	1	NaN	NaN	NaN	NaN
WBGene00001974	1	NaN	NaN	NaN	NaN
[truncated: 18,448 more rows]
