# Supplementary material for: H3K9me3 is required for inheritance of small RNAs that target a unique subset of newly evolved genes
Source: eLife. 2019 Mar 14;8:e40448. doi: 10.7554/eLife.40448 (PMC6417860; doi:10.7554/eLife.40448)
Supplement: Supplementary file 3. — The table lists the fold change enrichment values and the matching p-values found in gene targets of SET-25 and SET-32 dependent endo-siRNAs for other genes sets discussed in this manuscript. [file elife-40448-supp3.xlsx]

## Sheet: Sheet1
	Enrichment			p-value
	SET-25-dependent (151)	SET-25-dependent; fc>2 (100)	SET-32-dependent;fc>2 (337)	SET-25-dependent (151)	SET-25-dependent; fc>2 (100)	SET-32-dependent;fc>2 (337)
No orthologs among nematodes	2.56598	2.43548	2.56367	0	0.0002	0
ALG-3/4 class small RNAs	0.339375	0	1.67457	0.2048	0.1378	0.0683
WAGO-1 class small-RNAs	9.33866	4.70046	10.4726	0.0002	0.0691	0
sRNAs down-regulated in ego-1 mutant	2.44152	2.83592	1.43218	0.0027	0.0033	0.0863
Mutator class small-RNAs	6.23944	5.4959	5.6976	0	0	0
Expressed in oocytes	1.24423	1.19078	1.29198	0.0118	0.0847	0
Expressed in sperm	1.08184	0.9983	1.31448	0.2026	0.5468	0
Expressed in isolated Neurons	1.0191	0.984147	0.840449	0.4165	0.4634	0.0003
Expressed in intestine	1.01898	1.02577	0.675778	0.4568	0.4645	0
Expressed in Pharynx	1.23642	1.31381	0.670709	0.1442	0.1265	0.0054
Expressed in body muscle	1.28656	1.45703	0.630356	0.1114	0.064	0.0054
CSR-1 class small-RNAs	0.261284	0.0493174	0.190687	0	0	0
HRDE-1 class small-RNAs	4.58087	3.45856	4.22829	0	0	0
Targeted by 26G-RNAs enriched in ergo-IP	5.41642	0	9.71857	0.0523	0.7894	0
Depleted of 22G-RNAs in ergo-1 mut.	14.0686	13.2773	12.4597	0	0	0
